# Supplementary material for: Polycyclic aromatic azomethine ylides: a unique entry to extended polycyclic heteroaromatics
Source: Chem Sci. 2014 Oct 22;6(1):436–41. doi: 10.1039/c4sc02793k (PMC5588116; doi:10.1039/c4sc02793k)
Supplement: Supplementary file 2 [file SC-006-C4SC02793K-s002.cif]

# Electronic Supplementary Material (ESI) for Chemical Science.
# This journal is © The Royal Society of Chemistry 2014

#######################################################################
#
#                 Cambridge Crystallographic Data Centre
#                                CCDC 
# 
#######################################################################
# 
#  This CIF contains data from an original supplementary publication
#  deposited with the CCDC, and may include chemical, crystal,
#  experimental, refinement, atomic coordinates,
#  anisotropic displacement parameters and molecular geometry data,
#  as required by the journal to which it was submitted.
#
#  This CIF is provided on the understanding that it is used for bona
#  fide research purposes only. It may contain copyright material
#  of the CCDC or of third parties, and may not be copied or further
#  disseminated in any form, whether machine-readable or not,
#  except for the purpose of generating routine backup copies
#  on your local computer system.
# 
#  For further information on the CCDC, data deposition and
#  data retrieval see:
#                         www.ccdc.cam.ac.uk
#
#  Bona fide researchers may freely download Mercury and enCIFer
#  from this site to visualise CIF-encoded structures and 
#  to carry out CIF format checking respectively.
#
data_rb4413

_audit_creation_method           SHELXL-97
_chemical_name_systematic        
; 
 ? 
;
_chemical_name_common            ?
_chemical_melting_point          ?
_chemical_formula_moiety         'C30 H25 N O4'
_chemical_formula_sum            'C30 H25 N O4'
_chemical_formula_weight         463.51

loop_
_atom_type_symbol
_atom_type_description
_atom_type_scat_dispersion_real
_atom_type_scat_dispersion_imag
_atom_type_scat_source
C C 0.0033 0.0016 'International Tables Vol C Tables 4.2.6.8 and 6.1.1.4'
H H 0.0000 0.0000 'International Tables Vol C Tables 4.2.6.8 and 6.1.1.4'
N N 0.0061 0.0033 'International Tables Vol C Tables 4.2.6.8 and 6.1.1.4'
O O 0.0106 0.0060 'International Tables Vol C Tables 4.2.6.8 and 6.1.1.4'

_symmetry_cell_setting           triclinic
_symmetry_space_group_name_H-M   'P -1'
_symmetry_space_group_name_Hall  '-P 1'

loop_
_symmetry_equiv_pos_as_xyz
'x, y, z'
'-x, -y, -z'

_cell_length_a                   12.1231(10)
_cell_length_b                   12.9429(11)
_cell_length_c                   17.2915(14)
_cell_angle_alpha                95.734(2)
_cell_angle_beta                 108.021(2)
_cell_angle_gamma                113.1440(19)
_cell_volume                     2295.0(3)
_cell_formula_units_Z            4
_cell_measurement_temperature    173(2)
_cell_measurement_reflns_used    6391
_cell_measurement_theta_min      2.2
_cell_measurement_theta_max      27.8

_exptl_crystal_description       block
_exptl_crystal_colour            colourless
_exptl_crystal_size_max          0.57
_exptl_crystal_size_mid          0.54
_exptl_crystal_size_min          0.32
_exptl_crystal_density_meas      ?
_exptl_crystal_density_diffrn    1.341
_exptl_crystal_density_method    'not measured'
_exptl_crystal_F_000             976
_exptl_absorpt_coefficient_mu    0.089
_exptl_absorpt_correction_type   none

_exptl_special_details           
; 
 ? 
;

_diffrn_ambient_temperature      173(2)
_diffrn_radiation_wavelength     0.71073
_diffrn_radiation_type           MoK\a
_diffrn_source                   'sealed Tube'
_diffrn_radiation_monochromator  graphite
_diffrn_measurement_device_type  'SMART APEX2'
_diffrn_measurement_device       '\k-geometry diffractometer'
_diffrn_measurement_method       'CCD scan'
_diffrn_detector_area_resol_mean ?
_diffrn_standards_number         ?
_diffrn_standards_interval_count ?
_diffrn_standards_interval_time  ?
_diffrn_standards_decay_%        ?
_diffrn_reflns_number            22975
_diffrn_reflns_av_R_equivalents  0.0268
_diffrn_reflns_av_sigmaI/netI    0.0385
_diffrn_reflns_limit_h_min       -15
_diffrn_reflns_limit_h_max       15
_diffrn_reflns_limit_k_min       -17
_diffrn_reflns_limit_k_max       16
_diffrn_reflns_limit_l_min       -22
_diffrn_reflns_limit_l_max       22
_diffrn_reflns_theta_min         1.77
_diffrn_reflns_theta_max         27.92
_reflns_number_total             10930
_reflns_number_gt                7854
_reflns_threshold_expression     >2\s(I)

_computing_data_collection       'SAINT (Bruker, 2006)'
_computing_cell_refinement       'SAINT (Bruker, 2006)'
_computing_data_reduction        'SAINT (Bruker, 2006)'
_computing_structure_solution    'SIR-97 (Altomare, 1999)'
_computing_structure_refinement  'SHELXL-97 (Sheldrick, 2008)'
_computing_molecular_graphics    'PLATON (Spek, 2009)'
_computing_publication_material  'PLATON (Spek, 2009)'

_refine_special_details          
; 
 Refinement of F^2^ against ALL reflections.  The weighted R-factor wR and 
 goodness of fit S are based on F^2^, conventional R-factors R are based 
 on F, with F set to zero for negative F^2^. The threshold expression of 
 F^2^ > 2sigma(F^2^) is used only for calculating R-factors(gt) etc. and is 
 not relevant to the choice of reflections for refinement.  R-factors based 
 on F^2^ are statistically about twice as large as those based on F, and R- 
 factors based on ALL data will be even larger. 
;

_refine_ls_structure_factor_coef Fsqd
_refine_ls_matrix_type           full
_refine_ls_weighting_scheme      calc
_refine_ls_weighting_details     
'calc w=1/[\s^2^(Fo^2^)+(0.0612P)^2^+0.4972P] where P=(Fo^2^+2Fc^2^)/3'
_atom_sites_solution_primary     direct
_atom_sites_solution_secondary   difmap
_atom_sites_solution_hydrogens   geom
_refine_ls_hydrogen_treatment    constr
_refine_ls_extinction_method     none
_refine_ls_extinction_coef       ?
_refine_ls_number_reflns         10930
_refine_ls_number_parameters     671
_refine_ls_number_restraints     0
_refine_ls_R_factor_all          0.0698
_refine_ls_R_factor_gt           0.0464
_refine_ls_wR_factor_ref         0.1258
_refine_ls_wR_factor_obs         0.1113
_refine_ls_goodness_of_fit_ref   1.006
_refine_ls_restrained_S_all      1.006
_refine_ls_shift/su_max          0.000
_refine_ls_shift/su_mean         0.000

loop_
_atom_site_label
_atom_site_type_symbol
_atom_site_fract_x
_atom_site_fract_y
_atom_site_fract_z
_atom_site_U_iso_or_equiv
_atom_site_adp_type
_atom_site_occupancy
_atom_site_symmetry_multiplicity
_atom_site_calc_flag
_atom_site_refinement_flags
_atom_site_disorder_assembly
_atom_site_disorder_group
N1A N 0.27422(11) 0.54913(10) -0.04023(7) 0.0232(2) Uani 1 1 d . . .
C2A C 0.24647(13) 0.64162(12) -0.02661(8) 0.0250(3) Uani 1 1 d . . .
C3A C 0.18712(14) 0.64849(12) 0.03351(9) 0.0270(3) Uani 1 1 d . . .
C4A C 0.14841(16) 0.73553(14) 0.04583(10) 0.0349(3) Uani 1 1 d . . .
H4A H 0.1650 0.7941 0.0161 0.042 Uiso 1 1 calc R . .
C5A C 0.08680(17) 0.73740(15) 0.10030(10) 0.0391(4) Uani 1 1 d . . .
H5A H 0.0616 0.7972 0.1083 0.047 Uiso 1 1 calc R . .
C6A C 0.06152(16) 0.65158(15) 0.14358(10) 0.0388(4) Uani 1 1 d . . .
H6A H 0.0184 0.6524 0.1809 0.047 Uiso 1 1 calc R . .
C7A C 0.09863(15) 0.56556(14) 0.13266(9) 0.0344(3) Uani 1 1 d . . .
H7A H 0.0803 0.5073 0.1626 0.041 Uiso 1 1 calc R . .
C8A C 0.16320(14) 0.56158(13) 0.07830(8) 0.0273(3) Uani 1 1 d . . .
C9A C 0.20293(13) 0.46999(12) 0.06567(8) 0.0268(3) Uani 1 1 d . . .
C10A C 0.18708(14) 0.38422(13) 0.10975(9) 0.0307(3) Uani 1 1 d . . .
H10A H 0.1515 0.3862 0.1514 0.037 Uiso 1 1 calc R . .
C11A C 0.22171(14) 0.29566(13) 0.09482(9) 0.0305(3) Uani 1 1 d . A .
C12A C 0.27741(14) 0.29576(13) 0.03563(9) 0.0298(3) Uani 1 1 d . . .
H12A H 0.3020 0.2361 0.0254 0.036 Uiso 1 1 calc R . .
C13A C 0.29864(13) 0.38094(12) -0.00955(8) 0.0249(3) Uani 1 1 d . . .
C14A C 0.35839(13) 0.38375(11) -0.07191(8) 0.0240(3) Uani 1 1 d . . .
C15A C 0.41044(14) 0.30691(12) -0.08451(9) 0.0290(3) Uani 1 1 d . . .
H15A H 0.4104 0.2539 -0.0503 0.035 Uiso 1 1 calc R . .
C16A C 0.46164(15) 0.30646(13) -0.14536(10) 0.0327(3) Uani 1 1 d . . .
H16A H 0.4963 0.2536 -0.1528 0.039 Uiso 1 1 calc R . .
C17A C 0.46241(15) 0.38366(13) -0.19594(10) 0.0337(3) Uani 1 1 d . . .
H17A H 0.4956 0.3822 -0.2389 0.040 Uiso 1 1 calc R . .
C18A C 0.41529(15) 0.46204(13) -0.18382(9) 0.0301(3) Uani 1 1 d . . .
H18A H 0.4174 0.5151 -0.2182 0.036 Uiso 1 1 calc R . .
C19A C 0.36387(13) 0.46518(11) -0.12128(8) 0.0243(3) Uani 1 1 d . . .
C20A C 0.32067(13) 0.55120(12) -0.10412(8) 0.0241(3) Uani 1 1 d . . .
C21A C 0.32227(14) 0.64985(12) -0.13179(9) 0.0260(3) Uani 1 1 d . . .
C22A C 0.27770(14) 0.70577(12) -0.08264(8) 0.0265(3) Uani 1 1 d . . .
C23A C 0.25879(13) 0.46574(11) 0.00590(8) 0.0237(3) Uani 1 1 d . . .
C24A C 0.19341(16) 0.19841(13) 0.14080(10) 0.0341(3) Uani 1 1 d . . .
C25A C 0.2656(5) 0.2445(3) 0.2307(2) 0.0520(10) Uani 0.50 1 d P A 1
H25A H 0.2411 0.3019 0.2518 0.078 Uiso 0.50 1 calc PR A 1
H25B H 0.3587 0.2817 0.2423 0.078 Uiso 0.50 1 calc PR A 1
H25C H 0.2457 0.1812 0.2586 0.078 Uiso 0.50 1 calc PR A 1
C26A C 0.0440(4) 0.1329(4) 0.1159(3) 0.0497(11) Uani 0.50 1 d P A 1
H26A H 0.0008 0.1065 0.0545 0.075 Uiso 0.50 1 calc PR A 1
H26B H 0.0139 0.1853 0.1375 0.075 Uiso 0.50 1 calc PR A 1
H26C H 0.0232 0.0657 0.1401 0.075 Uiso 0.50 1 calc PR A 1
C27A C 0.2325(3) 0.1016(3) 0.1103(2) 0.0332(7) Uani 0.50 1 d P A 1
H27A H 0.2152 0.0424 0.1420 0.050 Uiso 0.50 1 calc PR A 1
H27B H 0.3250 0.1379 0.1199 0.050 Uiso 0.50 1 calc PR A 1
H27C H 0.1812 0.0651 0.0502 0.050 Uiso 0.50 1 calc PR A 1
C25C C 0.1758(5) 0.2394(3) 0.2261(2) 0.0464(9) Uani 0.50 1 d P A 2
H25D H 0.0983 0.2524 0.2116 0.070 Uiso 0.50 1 calc PR A 2
H25E H 0.2523 0.3117 0.2614 0.070 Uiso 0.50 1 calc PR A 2
H25F H 0.1663 0.1790 0.2570 0.070 Uiso 0.50 1 calc PR A 2
C26C C 0.0725(6) 0.1019(4) 0.0877(3) 0.0668(15) Uani 0.50 1 d P A 2
H26D H 0.0518 0.0400 0.1169 0.100 Uiso 0.50 1 calc PR A 2
H26E H 0.0791 0.0729 0.0356 0.100 Uiso 0.50 1 calc PR A 2
H26F H 0.0036 0.1268 0.0743 0.100 Uiso 0.50 1 calc PR A 2
C27C C 0.3105(5) 0.1758(5) 0.1736(3) 0.0673(13) Uani 0.50 1 d P A 2
H27D H 0.2968 0.1231 0.2104 0.101 Uiso 0.50 1 calc PR A 2
H27E H 0.3876 0.2493 0.2054 0.101 Uiso 0.50 1 calc PR A 2
H27F H 0.3229 0.1402 0.1263 0.101 Uiso 0.50 1 calc PR A 2
C28A C 0.35545(15) 0.69221(13) -0.20137(9) 0.0299(3) Uani 1 1 d . . .
O29A O 0.33791(12) 0.63480(10) -0.26714(7) 0.0418(3) Uani 1 1 d . . .
O30A O 0.40553(14) 0.80832(10) -0.18319(8) 0.0505(3) Uani 1 1 d . . .
C31A C 0.4157(3) 0.85915(19) -0.25346(14) 0.0708(7) Uani 1 1 d . . .
H31A H 0.4673 0.8347 -0.2778 0.106 Uiso 1 1 calc R . .
H31B H 0.4580 0.9440 -0.2337 0.106 Uiso 1 1 calc R . .
H31C H 0.3288 0.8330 -0.2963 0.106 Uiso 1 1 calc R . .
C32A C 0.25850(15) 0.81003(13) -0.09723(9) 0.0304(3) Uani 1 1 d . . .
O33A O 0.17534(14) 0.80983(11) -0.15647(8) 0.0546(4) Uani 1 1 d . . .
O34A O 0.34625(11) 0.90481(9) -0.03559(7) 0.0383(3) Uani 1 1 d . . .
C35A C 0.34108(19) 1.01175(14) -0.04853(14) 0.0527(5) Uani 1 1 d . . .
H35A H 0.3585 1.0272 -0.0990 0.079 Uiso 1 1 calc R . .
H35B H 0.4065 1.0759 0.0003 0.079 Uiso 1 1 calc R . .
H35C H 0.2547 1.0046 -0.0558 0.079 Uiso 1 1 calc R . .
N1B N 0.50926(11) 0.21007(10) 0.48426(7) 0.0240(2) Uani 1 1 d . . .
C2B C 0.56739(13) 0.31789(12) 0.54072(8) 0.0263(3) Uani 1 1 d . . .
C3B C 0.48563(14) 0.36913(12) 0.55359(8) 0.0272(3) Uani 1 1 d . . .
C4B C 0.53765(16) 0.48222(13) 0.60391(10) 0.0365(4) Uani 1 1 d . . .
H4B H 0.6290 0.5257 0.6324 0.044 Uiso 1 1 calc R . .
C5B C 0.45831(17) 0.53059(14) 0.61240(10) 0.0404(4) Uani 1 1 d . . .
H5B H 0.4952 0.6073 0.6463 0.048 Uiso 1 1 calc R . .
C6B C 0.32496(17) 0.46854(14) 0.57193(10) 0.0382(4) Uani 1 1 d . . .
H6B H 0.2705 0.5025 0.5781 0.046 Uiso 1 1 calc R . .
C7B C 0.27154(16) 0.35759(13) 0.52274(9) 0.0330(3) Uani 1 1 d . . .
H7B H 0.1799 0.3152 0.4954 0.040 Uiso 1 1 calc R . .
C8B C 0.34957(14) 0.30583(12) 0.51212(8) 0.0256(3) Uani 1 1 d . . .
C9B C 0.29328(13) 0.18967(12) 0.45615(8) 0.0237(3) Uani 1 1 d . . .
C10B C 0.15995(13) 0.12061(12) 0.41453(8) 0.0265(3) Uani 1 1 d . . .
H10B H 0.1026 0.1488 0.4242 0.032 Uiso 1 1 calc R . .
C11B C 0.10744(13) 0.01217(12) 0.35946(8) 0.0261(3) Uani 1 1 d . . .
C12B C 0.19279(13) -0.02820(12) 0.34693(9) 0.0265(3) Uani 1 1 d . . .
H12B H 0.1584 -0.1019 0.3093 0.032 Uiso 1 1 calc R . .
C13B C 0.32783(13) 0.03596(12) 0.38776(8) 0.0233(3) Uani 1 1 d . . .
C14B C 0.41889(14) -0.00740(12) 0.37813(8) 0.0251(3) Uani 1 1 d . . .
C15B C 0.37519(15) -0.11740(13) 0.32651(9) 0.0314(3) Uani 1 1 d . . .
H15B H 0.2847 -0.1639 0.2961 0.038 Uiso 1 1 calc R . .
C16B C 0.46033(17) -0.15938(14) 0.31896(10) 0.0367(4) Uani 1 1 d . . .
H16B H 0.4287 -0.2340 0.2834 0.044 Uiso 1 1 calc R . .
C17B C 0.59285(17) -0.09250(15) 0.36345(10) 0.0372(4) Uani 1 1 d . . .
H17B H 0.6516 -0.1219 0.3585 0.045 Uiso 1 1 calc R . .
C18B C 0.63959(15) 0.01615(14) 0.41464(10) 0.0324(3) Uani 1 1 d . . .
H18B H 0.7304 0.0611 0.4447 0.039 Uiso 1 1 calc R . .
C19B C 0.55420(13) 0.06130(12) 0.42282(8) 0.0258(3) Uani 1 1 d . . .
C20B C 0.60052(13) 0.17562(12) 0.47584(8) 0.0257(3) Uani 1 1 d . . .
C21B C 0.72161(14) 0.26601(13) 0.52881(9) 0.0293(3) Uani 1 1 d . . .
C22B C 0.69988(14) 0.35365(13) 0.56902(9) 0.0296(3) Uani 1 1 d . . .
C23B C 0.37561(13) 0.14481(12) 0.44196(8) 0.0223(3) Uani 1 1 d . . .
C24B C -0.04019(14) -0.06156(13) 0.31860(9) 0.0302(3) Uani 1 1 d . . .
C25B C -0.08650(15) -0.10995(14) 0.38655(10) 0.0369(4) Uani 1 1 d . . .
H25G H -0.1772 -0.1689 0.3602 0.055 Uiso 1 1 calc R . .
H25H H -0.0791 -0.0467 0.4272 0.055 Uiso 1 1 calc R . .
H25I H -0.0327 -0.1451 0.4155 0.055 Uiso 1 1 calc R . .
C26B C -0.10926(16) 0.01118(16) 0.28496(12) 0.0465(4) Uani 1 1 d . . .
H26G H -0.0762 0.0473 0.2445 0.070 Uiso 1 1 calc R . .
H26H H -0.0929 0.0718 0.3317 0.070 Uiso 1 1 calc R . .
H26I H -0.2028 -0.0391 0.2572 0.070 Uiso 1 1 calc R . .
C27B C -0.07866(16) -0.16326(17) 0.24635(11) 0.0492(5) Uani 1 1 d . . .
H27G H -0.0472 -0.1334 0.2035 0.074 Uiso 1 1 calc R . .
H27H H -0.1734 -0.2079 0.2215 0.074 Uiso 1 1 calc R . .
H27I H -0.0401 -0.2135 0.2678 0.074 Uiso 1 1 calc R . .
C28B C 0.85323(15) 0.27966(14) 0.54363(10) 0.0360(4) Uani 1 1 d . . .
O29B O 0.89126(12) 0.25200(12) 0.49199(8) 0.0530(3) Uani 1 1 d . . .
O30B O 0.93134(10) 0.33311(10) 0.62496(7) 0.0425(3) Uani 1 1 d . . .
C31B C 1.06918(16) 0.39277(17) 0.64274(15) 0.0606(6) Uani 1 1 d . . .
H31D H 1.0990 0.3364 0.6274 0.091 Uiso 1 1 calc R . .
H31E H 1.1165 0.4314 0.7028 0.091 Uiso 1 1 calc R . .
H31F H 1.0852 0.4508 0.6100 0.091 Uiso 1 1 calc R . .
C32B C 0.80311(15) 0.46491(14) 0.62901(9) 0.0333(3) Uani 1 1 d . . .
O33B O 0.80911(12) 0.50000(12) 0.69813(7) 0.0520(3) Uani 1 1 d . . .
O34B O 0.88882(10) 0.52404(9) 0.59693(7) 0.0383(3) Uani 1 1 d . . .
C35B C 0.99494(18) 0.63224(15) 0.65389(12) 0.0532(5) Uani 1 1 d . . .
H35D H 0.9602 0.6845 0.6691 0.080 Uiso 1 1 calc R . .
H35E H 1.0542 0.6689 0.6262 0.080 Uiso 1 1 calc R . .
H35F H 1.0420 0.6163 0.7048 0.080 Uiso 1 1 calc R . .

loop_
_atom_site_aniso_label
_atom_site_aniso_U_11
_atom_site_aniso_U_22
_atom_site_aniso_U_33
_atom_site_aniso_U_23
_atom_site_aniso_U_13
_atom_site_aniso_U_12
N1A 0.0247(6) 0.0222(6) 0.0225(5) 0.0051(4) 0.0098(5) 0.0100(5)
C2A 0.0254(7) 0.0239(7) 0.0259(7) 0.0048(5) 0.0089(5) 0.0123(6)
C3A 0.0274(7) 0.0288(7) 0.0245(7) 0.0040(5) 0.0098(6) 0.0130(6)
C4A 0.0421(9) 0.0357(8) 0.0361(8) 0.0105(7) 0.0192(7) 0.0225(7)
C5A 0.0447(9) 0.0443(9) 0.0386(9) 0.0074(7) 0.0199(7) 0.0276(8)
C6A 0.0419(9) 0.0507(10) 0.0313(8) 0.0065(7) 0.0210(7) 0.0237(8)
C7A 0.0375(8) 0.0401(9) 0.0286(7) 0.0092(6) 0.0165(6) 0.0171(7)
C8A 0.0264(7) 0.0304(7) 0.0229(7) 0.0044(5) 0.0088(5) 0.0117(6)
C9A 0.0257(7) 0.0278(7) 0.0251(7) 0.0063(5) 0.0094(5) 0.0104(6)
C10A 0.0296(7) 0.0345(8) 0.0288(7) 0.0121(6) 0.0141(6) 0.0120(6)
C11A 0.0271(7) 0.0299(8) 0.0315(7) 0.0131(6) 0.0102(6) 0.0094(6)
C12A 0.0285(7) 0.0253(7) 0.0339(8) 0.0099(6) 0.0105(6) 0.0109(6)
C13A 0.0231(7) 0.0228(7) 0.0237(7) 0.0042(5) 0.0063(5) 0.0078(6)
C14A 0.0210(6) 0.0197(6) 0.0250(7) 0.0023(5) 0.0059(5) 0.0062(5)
C15A 0.0290(7) 0.0244(7) 0.0304(7) 0.0046(6) 0.0076(6) 0.0121(6)
C16A 0.0315(8) 0.0299(8) 0.0372(8) 0.0017(6) 0.0117(6) 0.0170(7)
C17A 0.0379(8) 0.0351(8) 0.0330(8) 0.0058(6) 0.0179(7) 0.0185(7)
C18A 0.0350(8) 0.0294(7) 0.0287(7) 0.0076(6) 0.0150(6) 0.0150(6)
C19A 0.0237(7) 0.0214(7) 0.0229(6) 0.0016(5) 0.0062(5) 0.0082(5)
C20A 0.0247(7) 0.0245(7) 0.0206(6) 0.0036(5) 0.0086(5) 0.0091(6)
C21A 0.0285(7) 0.0231(7) 0.0258(7) 0.0058(5) 0.0106(6) 0.0111(6)
C22A 0.0293(7) 0.0248(7) 0.0254(7) 0.0062(5) 0.0093(6) 0.0131(6)
C23A 0.0219(6) 0.0221(7) 0.0229(6) 0.0054(5) 0.0065(5) 0.0074(5)
C24A 0.0379(8) 0.0310(8) 0.0365(8) 0.0162(6) 0.0172(7) 0.0144(7)
C25A 0.082(3) 0.039(2) 0.0277(17) 0.0103(14) 0.0128(19) 0.027(2)
C26A 0.050(2) 0.039(2) 0.078(3) 0.025(2) 0.044(2) 0.0189(19)
C27A 0.0425(18) 0.0255(15) 0.0419(18) 0.0184(13) 0.0230(15) 0.0178(14)
C25C 0.066(3) 0.0379(19) 0.0341(18) 0.0156(15) 0.0241(19) 0.017(2)
C26C 0.087(4) 0.029(2) 0.047(3) 0.0113(18) 0.014(2) -0.001(2)
C27C 0.083(3) 0.088(3) 0.081(3) 0.058(3) 0.054(3) 0.062(3)
C28A 0.0354(8) 0.0311(8) 0.0302(7) 0.0127(6) 0.0150(6) 0.0184(7)
O29A 0.0598(8) 0.0439(7) 0.0309(6) 0.0127(5) 0.0241(5) 0.0262(6)
O30A 0.0860(10) 0.0332(6) 0.0510(7) 0.0241(5) 0.0443(7) 0.0277(7)
C31A 0.121(2) 0.0558(13) 0.0741(15) 0.0483(12) 0.0649(15) 0.0480(14)
C32A 0.0363(8) 0.0290(8) 0.0315(8) 0.0090(6) 0.0154(6) 0.0177(7)
O33A 0.0650(9) 0.0444(7) 0.0442(7) 0.0070(6) -0.0036(6) 0.0343(7)
O34A 0.0395(6) 0.0246(5) 0.0453(6) 0.0060(5) 0.0089(5) 0.0153(5)
C35A 0.0515(11) 0.0255(9) 0.0777(14) 0.0095(8) 0.0157(10) 0.0217(8)
N1B 0.0215(6) 0.0254(6) 0.0253(6) 0.0077(5) 0.0098(5) 0.0098(5)
C2B 0.0249(7) 0.0252(7) 0.0243(7) 0.0079(5) 0.0085(5) 0.0071(6)
C3B 0.0301(7) 0.0266(7) 0.0246(7) 0.0078(5) 0.0119(6) 0.0108(6)
C4B 0.0363(9) 0.0296(8) 0.0352(8) 0.0019(6) 0.0134(7) 0.0082(7)
C5B 0.0513(10) 0.0284(8) 0.0385(9) 0.0008(7) 0.0215(8) 0.0136(8)
C6B 0.0497(10) 0.0351(8) 0.0392(9) 0.0071(7) 0.0243(8) 0.0230(8)
C7B 0.0356(8) 0.0339(8) 0.0334(8) 0.0063(6) 0.0159(6) 0.0178(7)
C8B 0.0290(7) 0.0256(7) 0.0238(7) 0.0079(5) 0.0117(6) 0.0123(6)
C9B 0.0246(7) 0.0253(7) 0.0222(6) 0.0070(5) 0.0098(5) 0.0113(6)
C10B 0.0244(7) 0.0316(7) 0.0275(7) 0.0073(6) 0.0110(6) 0.0154(6)
C11B 0.0220(7) 0.0306(7) 0.0242(7) 0.0071(6) 0.0083(5) 0.0106(6)
C12B 0.0251(7) 0.0268(7) 0.0255(7) 0.0038(5) 0.0096(5) 0.0105(6)
C13B 0.0252(7) 0.0261(7) 0.0225(6) 0.0087(5) 0.0115(5) 0.0129(6)
C14B 0.0293(7) 0.0287(7) 0.0236(7) 0.0111(5) 0.0139(6) 0.0150(6)
C15B 0.0342(8) 0.0330(8) 0.0316(8) 0.0082(6) 0.0152(6) 0.0175(7)
C16B 0.0489(10) 0.0365(9) 0.0394(9) 0.0118(7) 0.0252(8) 0.0264(8)
C17B 0.0463(10) 0.0470(10) 0.0437(9) 0.0220(7) 0.0285(8) 0.0343(8)
C18B 0.0314(8) 0.0429(9) 0.0364(8) 0.0189(7) 0.0191(6) 0.0229(7)
C19B 0.0272(7) 0.0324(7) 0.0259(7) 0.0145(6) 0.0140(6) 0.0164(6)
C20B 0.0229(7) 0.0321(7) 0.0270(7) 0.0137(6) 0.0123(5) 0.0133(6)
C21B 0.0251(7) 0.0352(8) 0.0288(7) 0.0156(6) 0.0115(6) 0.0122(6)
C22B 0.0251(7) 0.0322(8) 0.0282(7) 0.0126(6) 0.0095(6) 0.0088(6)
C23B 0.0200(6) 0.0252(7) 0.0216(6) 0.0082(5) 0.0084(5) 0.0091(5)
C24B 0.0219(7) 0.0337(8) 0.0300(7) 0.0039(6) 0.0073(6) 0.0106(6)
C25B 0.0276(8) 0.0392(9) 0.0417(9) 0.0109(7) 0.0142(7) 0.0118(7)
C26B 0.0271(8) 0.0529(11) 0.0533(10) 0.0218(9) 0.0062(7) 0.0168(8)
C27B 0.0271(8) 0.0579(12) 0.0409(9) -0.0126(8) 0.0062(7) 0.0091(8)
C28B 0.0247(7) 0.0378(9) 0.0450(9) 0.0202(7) 0.0138(7) 0.0108(7)
O29B 0.0357(7) 0.0712(9) 0.0621(8) 0.0235(7) 0.0294(6) 0.0239(6)
O30B 0.0208(5) 0.0416(7) 0.0521(7) 0.0121(5) 0.0041(5) 0.0088(5)
C31B 0.0200(8) 0.0453(11) 0.0966(16) 0.0152(11) 0.0080(9) 0.0070(8)
C32B 0.0278(7) 0.0337(8) 0.0290(8) 0.0102(6) 0.0047(6) 0.0088(6)
O33B 0.0435(7) 0.0613(8) 0.0276(6) 0.0028(5) 0.0058(5) 0.0084(6)
O34B 0.0292(6) 0.0312(6) 0.0392(6) 0.0098(5) 0.0085(5) 0.0020(5)
C35B 0.0383(10) 0.0343(9) 0.0565(11) 0.0053(8) 0.0069(8) -0.0032(8)

_geom_special_details            
; 
 All esds (except the esd in the dihedral angle between two l.s. planes) 
 are estimated using the full covariance matrix.  The cell esds are taken 
 into account individually in the estimation of esds in distances, angles 
 and torsion angles; correlations between esds in cell parameters are only 
 used when they are defined by crystal symmetry.  An approximate (isotropic) 
 treatment of cell esds is used for estimating esds involving l.s. planes. 
;

loop_
_geom_bond_atom_site_label_1
_geom_bond_atom_site_label_2
_geom_bond_distance
_geom_bond_site_symmetry_2
_geom_bond_publ_flag
N1A C2A 1.3823(18) . ?
N1A C20A 1.3847(17) . ?
N1A C23A 1.3935(17) . ?
C2A C22A 1.3828(19) . ?
C2A C3A 1.4495(19) . ?
C3A C4A 1.402(2) . ?
C3A C8A 1.416(2) . ?
C4A C5A 1.375(2) . ?
C4A H4A 0.9500 . ?
C5A C6A 1.389(2) . ?
C5A H5A 0.9500 . ?
C6A C7A 1.372(2) . ?
C6A H6A 0.9500 . ?
C7A C8A 1.406(2) . ?
C7A H7A 0.9500 . ?
C8A C9A 1.465(2) . ?
C9A C10A 1.394(2) . ?
C9A C23A 1.4074(19) . ?
C10A C11A 1.394(2) . ?
C10A H10A 0.9500 . ?
C11A C12A 1.389(2) . ?
C11A C24A 1.537(2) . ?
C12A C13A 1.4020(19) . ?
C12A H12A 0.9500 . ?
C13A C23A 1.396(2) . ?
C13A C14A 1.4694(19) . ?
C14A C15A 1.404(2) . ?
C14A C19A 1.4156(19) . ?
C15A C16A 1.378(2) . ?
C15A H15A 0.9500 . ?
C16A C17A 1.391(2) . ?
C16A H16A 0.9500 . ?
C17A C18A 1.374(2) . ?
C17A H17A 0.9500 . ?
C18A C19A 1.4100(19) . ?
C18A H18A 0.9500 . ?
C19A C20A 1.4458(19) . ?
C20A C21A 1.4029(19) . ?
C21A C22A 1.417(2) . ?
C21A C28A 1.4724(19) . ?
C22A C32A 1.489(2) . ?
C24A C26C 1.432(5) . ?
C24A C25A 1.449(4) . ?
C24A C27C 1.511(5) . ?
C24A C26A 1.557(5) . ?
C24A C27A 1.601(3) . ?
C24A C25C 1.622(4) . ?
C25A H25A 0.9800 . ?
C25A H25B 0.9800 . ?
C25A H25C 0.9800 . ?
C26A H26A 0.9800 . ?
C26A H26B 0.9800 . ?
C26A H26C 0.9800 . ?
C27A H27A 0.9800 . ?
C27A H27B 0.9800 . ?
C27A H27C 0.9800 . ?
C25C H25D 0.9800 . ?
C25C H25E 0.9800 . ?
C25C H25F 0.9800 . ?
C26C H26D 0.9800 . ?
C26C H26E 0.9800 . ?
C26C H26F 0.9800 . ?
C27C H27D 0.9800 . ?
C27C H27E 0.9800 . ?
C27C H27F 0.9800 . ?
C28A O29A 1.2032(18) . ?
C28A O30A 1.3402(18) . ?
O30A C31A 1.454(2) . ?
C31A H31A 0.9800 . ?
C31A H31B 0.9800 . ?
C31A H31C 0.9800 . ?
C32A O33A 1.1934(19) . ?
C32A O34A 1.3357(18) . ?
O34A C35A 1.446(2) . ?
C35A H35A 0.9800 . ?
C35A H35B 0.9800 . ?
C35A H35C 0.9800 . ?
N1B C20B 1.3851(18) . ?
N1B C2B 1.3880(17) . ?
N1B C23B 1.3933(17) . ?
C2B C22B 1.385(2) . ?
C2B C3B 1.448(2) . ?
C3B C4B 1.406(2) . ?
C3B C8B 1.412(2) . ?
C4B C5B 1.371(2) . ?
C4B H4B 0.9500 . ?
C5B C6B 1.384(2) . ?
C5B H5B 0.9500 . ?
C6B C7B 1.375(2) . ?
C6B H6B 0.9500 . ?
C7B C8B 1.399(2) . ?
C7B H7B 0.9500 . ?
C8B C9B 1.4686(19) . ?
C9B C10B 1.3948(19) . ?
C9B C23B 1.4043(19) . ?
C10B C11B 1.392(2) . ?
C10B H10B 0.9500 . ?
C11B C12B 1.390(2) . ?
C11B C24B 1.5340(19) . ?
C12B C13B 1.4026(19) . ?
C12B H12B 0.9500 . ?
C13B C23B 1.3991(19) . ?
C13B C14B 1.4639(19) . ?
C14B C15B 1.402(2) . ?
C14B C19B 1.418(2) . ?
C15B C16B 1.374(2) . ?
C15B H15B 0.9500 . ?
C16B C17B 1.390(2) . ?
C16B H16B 0.9500 . ?
C17B C18B 1.377(2) . ?
C17B H17B 0.9500 . ?
C18B C19B 1.408(2) . ?
C18B H18B 0.9500 . ?
C19B C20B 1.450(2) . ?
C20B C21B 1.402(2) . ?
C21B C22B 1.425(2) . ?
C21B C28B 1.469(2) . ?
C22B C32B 1.482(2) . ?
C24B C27B 1.529(2) . ?
C24B C26B 1.534(2) . ?
C24B C25B 1.538(2) . ?
C25B H25G 0.9800 . ?
C25B H25H 0.9800 . ?
C25B H25I 0.9800 . ?
C26B H26G 0.9800 . ?
C26B H26H 0.9800 . ?
C26B H26I 0.9800 . ?
C27B H27G 0.9800 . ?
C27B H27H 0.9800 . ?
C27B H27I 0.9800 . ?
C28B O29B 1.208(2) . ?
C28B O30B 1.349(2) . ?
O30B C31B 1.450(2) . ?
C31B H31D 0.9800 . ?
C31B H31E 0.9800 . ?
C31B H31F 0.9800 . ?
C32B O33B 1.2048(19) . ?
C32B O34B 1.3378(18) . ?
O34B C35B 1.4527(19) . ?
C35B H35D 0.9800 . ?
C35B H35E 0.9800 . ?
C35B H35F 0.9800 . ?

loop_
_geom_angle_atom_site_label_1
_geom_angle_atom_site_label_2
_geom_angle_atom_site_label_3
_geom_angle
_geom_angle_site_symmetry_1
_geom_angle_site_symmetry_3
_geom_angle_publ_flag
C2A N1A C20A 111.57(11) . . ?
C2A N1A C23A 123.72(11) . . ?
C20A N1A C23A 124.71(12) . . ?
N1A C2A C22A 106.34(12) . . ?
N1A C2A C3A 119.21(12) . . ?
C22A C2A C3A 134.28(14) . . ?
C4A C3A C8A 119.49(13) . . ?
C4A C3A C2A 121.90(13) . . ?
C8A C3A C2A 118.56(13) . . ?
C5A C4A C3A 121.01(15) . . ?
C5A C4A H4A 119.5 . . ?
C3A C4A H4A 119.5 . . ?
C4A C5A C6A 119.80(15) . . ?
C4A C5A H5A 120.1 . . ?
C6A C5A H5A 120.1 . . ?
C7A C6A C5A 120.26(14) . . ?
C7A C6A H6A 119.9 . . ?
C5A C6A H6A 119.9 . . ?
C6A C7A C8A 121.57(15) . . ?
C6A C7A H7A 119.2 . . ?
C8A C7A H7A 119.2 . . ?
C7A C8A C3A 117.85(14) . . ?
C7A C8A C9A 122.22(14) . . ?
C3A C8A C9A 119.91(12) . . ?
C10A C9A C23A 117.22(13) . . ?
C10A C9A C8A 123.17(13) . . ?
C23A C9A C8A 119.61(13) . . ?
C9A C10A C11A 122.22(14) . . ?
C9A C10A H10A 118.9 . . ?
C11A C10A H10A 118.9 . . ?
C12A C11A C10A 118.37(13) . . ?
C12A C11A C24A 121.50(14) . . ?
C10A C11A C24A 120.09(13) . . ?
C11A C12A C13A 122.25(14) . . ?
C11A C12A H12A 118.9 . . ?
C13A C12A H12A 118.9 . . ?
C23A C13A C12A 117.17(13) . . ?
C23A C13A C14A 119.43(12) . . ?
C12A C13A C14A 123.40(13) . . ?
C15A C14A C19A 118.45(13) . . ?
C15A C14A C13A 121.68(13) . . ?
C19A C14A C13A 119.87(12) . . ?
C16A C15A C14A 121.61(14) . . ?
C16A C15A H15A 119.2 . . ?
C14A C15A H15A 119.2 . . ?
C15A C16A C17A 119.79(14) . . ?
C15A C16A H16A 120.1 . . ?
C17A C16A H16A 120.1 . . ?
C18A C17A C16A 120.08(14) . . ?
C18A C17A H17A 120.0 . . ?
C16A C17A H17A 120.0 . . ?
C17A C18A C19A 121.19(14) . . ?
C17A C18A H18A 119.4 . . ?
C19A C18A H18A 119.4 . . ?
C18A C19A C14A 118.80(13) . . ?
C18A C19A C20A 122.15(13) . . ?
C14A C19A C20A 119.01(12) . . ?
N1A C20A C21A 105.62(12) . . ?
N1A C20A C19A 118.08(12) . . ?
C21A C20A C19A 136.04(13) . . ?
C20A C21A C22A 107.99(12) . . ?
C20A C21A C28A 129.86(13) . . ?
C22A C21A C28A 122.08(13) . . ?
C2A C22A C21A 108.47(13) . . ?
C2A C22A C32A 127.84(13) . . ?
C21A C22A C32A 123.47(13) . . ?
N1A C23A C13A 118.55(12) . . ?
N1A C23A C9A 118.73(13) . . ?
C13A C23A C9A 122.72(13) . . ?
C26C C24A C25A 135.5(3) . . ?
C26C C24A C27C 117.6(4) . . ?
C25A C24A C27C 65.9(3) . . ?
C26C C24A C11A 108.5(2) . . ?
C25A C24A C11A 110.91(19) . . ?
C27C C24A C11A 110.2(2) . . ?
C26C C24A C26A 32.0(2) . . ?
C25A C24A C26A 113.5(3) . . ?
C27C C24A C26A 138.5(3) . . ?
C11A C24A C26A 108.2(2) . . ?
C26C C24A C27A 75.4(3) . . ?
C25A C24A C27A 107.4(2) . . ?
C27C C24A C27A 45.4(2) . . ?
C11A C24A C27A 111.98(15) . . ?
C26A C24A C27A 104.8(2) . . ?
C26C C24A C25C 106.6(3) . . ?
C27C C24A C25C 102.7(3) . . ?
C11A C24A C25C 111.06(17) . . ?
C24A C25A H25A 109.5 . . ?
C24A C25A H25B 109.5 . . ?
C24A C25A H25C 109.5 . . ?
C24A C26A H26A 109.5 . . ?
C24A C26A H26B 109.5 . . ?
C24A C26A H26C 109.5 . . ?
C24A C27A H27A 109.5 . . ?
C24A C27A H27B 109.5 . . ?
C24A C27A H27C 109.5 . . ?
C24A C25C H25D 109.5 . . ?
C24A C25C H25E 109.5 . . ?
H25D C25C H25E 109.5 . . ?
C24A C25C H25F 109.5 . . ?
H25D C25C H25F 109.5 . . ?
H25E C25C H25F 109.5 . . ?
C24A C26C H26D 109.5 . . ?
C24A C26C H26E 109.5 . . ?
H26D C26C H26E 109.5 . . ?
C24A C26C H26F 109.5 . . ?
H26D C26C H26F 109.5 . . ?
H26E C26C H26F 109.5 . . ?
C24A C27C H27D 109.5 . . ?
C24A C27C H27E 109.5 . . ?
H27D C27C H27E 109.5 . . ?
C24A C27C H27F 109.5 . . ?
H27D C27C H27F 109.5 . . ?
H27E C27C H27F 109.5 . . ?
O29A C28A O30A 122.73(13) . . ?
O29A C28A C21A 127.31(14) . . ?
O30A C28A C21A 109.90(12) . . ?
C28A O30A C31A 115.20(14) . . ?
O30A C31A H31A 109.5 . . ?
O30A C31A H31B 109.5 . . ?
H31A C31A H31B 109.5 . . ?
O30A C31A H31C 109.5 . . ?
H31A C31A H31C 109.5 . . ?
H31B C31A H31C 109.5 . . ?
O33A C32A O34A 123.73(14) . . ?
O33A C32A C22A 124.62(14) . . ?
O34A C32A C22A 111.65(13) . . ?
C32A O34A C35A 115.07(13) . . ?
O34A C35A H35A 109.5 . . ?
O34A C35A H35B 109.5 . . ?
H35A C35A H35B 109.5 . . ?
O34A C35A H35C 109.5 . . ?
H35A C35A H35C 109.5 . . ?
H35B C35A H35C 109.5 . . ?
C20B N1B C2B 111.57(11) . . ?
C20B N1B C23B 124.52(12) . . ?
C2B N1B C23B 123.90(12) . . ?
C22B C2B N1B 106.35(13) . . ?
C22B C2B C3B 135.02(14) . . ?
N1B C2B C3B 118.53(12) . . ?
C4B C3B C8B 118.62(14) . . ?
C4B C3B C2B 121.98(13) . . ?
C8B C3B C2B 119.35(13) . . ?
C5B C4B C3B 120.89(15) . . ?
C5B C4B H4B 119.6 . . ?
C3B C4B H4B 119.6 . . ?
C4B C5B C6B 120.53(15) . . ?
C4B C5B H5B 119.7 . . ?
C6B C5B H5B 119.7 . . ?
C7B C6B C5B 119.77(15) . . ?
C7B C6B H6B 120.1 . . ?
C5B C6B H6B 120.1 . . ?
C6B C7B C8B 121.25(15) . . ?
C6B C7B H7B 119.4 . . ?
C8B C7B H7B 119.4 . . ?
C7B C8B C3B 118.94(13) . . ?
C7B C8B C9B 121.40(13) . . ?
C3B C8B C9B 119.61(13) . . ?
C10B C9B C23B 117.35(12) . . ?
C10B C9B C8B 123.08(13) . . ?
C23B C9B C8B 119.56(12) . . ?
C11B C10B C9B 122.73(13) . . ?
C11B C10B H10B 118.6 . . ?
C9B C10B H10B 118.6 . . ?
C12B C11B C10B 117.82(13) . . ?
C12B C11B C24B 122.03(13) . . ?
C10B C11B C24B 120.05(13) . . ?
C11B C12B C13B 122.39(13) . . ?
C11B C12B H12B 118.8 . . ?
C13B C12B H12B 118.8 . . ?
C23B C13B C12B 117.49(12) . . ?
C23B C13B C14B 119.39(12) . . ?
C12B C13B C14B 123.09(13) . . ?
C15B C14B C19B 118.64(13) . . ?
C15B C14B C13B 121.35(13) . . ?
C19B C14B C13B 120.00(13) . . ?
C16B C15B C14B 121.43(15) . . ?
C16B C15B H15B 119.3 . . ?
C14B C15B H15B 119.3 . . ?
C15B C16B C17B 119.90(15) . . ?
C15B C16B H16B 120.1 . . ?
C17B C16B H16B 120.1 . . ?
C18B C17B C16B 120.39(14) . . ?
C18B C17B H17B 119.8 . . ?
C16B C17B H17B 119.8 . . ?
C17B C18B C19B 120.68(15) . . ?
C17B C18B H18B 119.7 . . ?
C19B C18B H18B 119.7 . . ?
C18B C19B C14B 118.95(14) . . ?
C18B C19B C20B 121.96(13) . . ?
C14B C19B C20B 119.10(12) . . ?
N1B C20B C21B 105.78(12) . . ?
N1B C20B C19B 118.01(12) . . ?
C21B C20B C19B 136.10(13) . . ?
C20B C21B C22B 108.00(13) . . ?
C20B C21B C28B 130.33(15) . . ?
C22B C21B C28B 121.65(14) . . ?
C2B C22B C21B 108.30(13) . . ?
C2B C22B C32B 126.60(15) . . ?
C21B C22B C32B 125.08(14) . . ?
N1B C23B C13B 118.88(12) . . ?
N1B C23B C9B 118.91(12) . . ?
C13B C23B C9B 122.20(12) . . ?
C27B C24B C11B 111.69(12) . . ?
C27B C24B C26B 108.62(14) . . ?
C11B C24B C26B 111.57(13) . . ?
C27B C24B C25B 108.80(14) . . ?
C11B C24B C25B 107.68(12) . . ?
C26B C24B C25B 108.40(13) . . ?
C24B C25B H25G 109.5 . . ?
C24B C25B H25H 109.5 . . ?
H25G C25B H25H 109.5 . . ?
C24B C25B H25I 109.5 . . ?
H25G C25B H25I 109.5 . . ?
H25H C25B H25I 109.5 . . ?
C24B C26B H26G 109.5 . . ?
C24B C26B H26H 109.5 . . ?
H26G C26B H26H 109.5 . . ?
C24B C26B H26I 109.5 . . ?
H26G C26B H26I 109.5 . . ?
H26H C26B H26I 109.5 . . ?
C24B C27B H27G 109.5 . . ?
C24B C27B H27H 109.5 . . ?
H27G C27B H27H 109.5 . . ?
C24B C27B H27I 109.5 . . ?
H27G C27B H27I 109.5 . . ?
H27H C27B H27I 109.5 . . ?
O29B C28B O30B 122.94(15) . . ?
O29B C28B C21B 126.89(15) . . ?
O30B C28B C21B 110.13(14) . . ?
C28B O30B C31B 116.08(15) . . ?
O30B C31B H31D 109.5 . . ?
O30B C31B H31E 109.5 . . ?
H31D C31B H31E 109.5 . . ?
O30B C31B H31F 109.5 . . ?
H31D C31B H31F 109.5 . . ?
H31E C31B H31F 109.5 . . ?
O33B C32B O34B 123.31(14) . . ?
O33B C32B C22B 124.64(14) . . ?
O34B C32B C22B 112.04(13) . . ?
C32B O34B C35B 114.62(13) . . ?
O34B C35B H35D 109.5 . . ?
O34B C35B H35E 109.5 . . ?
H35D C35B H35E 109.5 . . ?
O34B C35B H35F 109.5 . . ?
H35D C35B H35F 109.5 . . ?
H35E C35B H35F 109.5 . . ?

loop_
_geom_torsion_atom_site_label_1
_geom_torsion_atom_site_label_2
_geom_torsion_atom_site_label_3
_geom_torsion_atom_site_label_4
_geom_torsion
_geom_torsion_site_symmetry_1
_geom_torsion_site_symmetry_2
_geom_torsion_site_symmetry_3
_geom_torsion_site_symmetry_4
_geom_torsion_publ_flag
C20A N1A C2A C22A -0.81(15) . . . . ?
C23A N1A C2A C22A 178.29(12) . . . . ?
C20A N1A C2A C3A 175.16(12) . . . . ?
C23A N1A C2A C3A -5.74(19) . . . . ?
N1A C2A C3A C4A -175.47(13) . . . . ?
C22A C2A C3A C4A -0.9(3) . . . . ?
N1A C2A C3A C8A 1.92(19) . . . . ?
C22A C2A C3A C8A 176.52(15) . . . . ?
C8A C3A C4A C5A -0.4(2) . . . . ?
C2A C3A C4A C5A 176.94(14) . . . . ?
C3A C4A C5A C6A -0.4(3) . . . . ?
C4A C5A C6A C7A 0.5(3) . . . . ?
C5A C6A C7A C8A 0.3(2) . . . . ?
C6A C7A C8A C3A -1.1(2) . . . . ?
C6A C7A C8A C9A -179.72(14) . . . . ?
C4A C3A C8A C7A 1.2(2) . . . . ?
C2A C3A C8A C7A -176.30(13) . . . . ?
C4A C3A C8A C9A 179.81(13) . . . . ?
C2A C3A C8A C9A 2.4(2) . . . . ?
C7A C8A C9A C10A -3.9(2) . . . . ?
C3A C8A C9A C10A 177.51(13) . . . . ?
C7A C8A C9A C23A 175.41(13) . . . . ?
C3A C8A C9A C23A -3.2(2) . . . . ?
C23A C9A C10A C11A -1.5(2) . . . . ?
C8A C9A C10A C11A 177.87(13) . . . . ?
C9A C10A C11A C12A 2.0(2) . . . . ?
C9A C10A C11A C24A -175.72(13) . . . . ?
C10A C11A C12A C13A -0.5(2) . . . . ?
C24A C11A C12A C13A 177.13(13) . . . . ?
C11A C12A C13A C23A -1.3(2) . . . . ?
C11A C12A C13A C14A 179.43(13) . . . . ?
C23A C13A C14A C15A 174.31(13) . . . . ?
C12A C13A C14A C15A -6.5(2) . . . . ?
C23A C13A C14A C19A -5.97(19) . . . . ?
C12A C13A C14A C19A 173.27(13) . . . . ?
C19A C14A C15A C16A -2.4(2) . . . . ?
C13A C14A C15A C16A 177.30(13) . . . . ?
C14A C15A C16A C17A 0.0(2) . . . . ?
C15A C16A C17A C18A 1.7(2) . . . . ?
C16A C17A C18A C19A -0.9(2) . . . . ?
C17A C18A C19A C14A -1.5(2) . . . . ?
C17A C18A C19A C20A 176.34(13) . . . . ?
C15A C14A C19A C18A 3.13(19) . . . . ?
C13A C14A C19A C18A -176.60(12) . . . . ?
C15A C14A C19A C20A -174.82(12) . . . . ?
C13A C14A C19A C20A 5.44(19) . . . . ?
C2A N1A C20A C21A 0.08(15) . . . . ?
C23A N1A C20A C21A -179.01(12) . . . . ?
C2A N1A C20A C19A 175.15(11) . . . . ?
C23A N1A C20A C19A -3.94(19) . . . . ?
C18A C19A C20A N1A -178.58(12) . . . . ?
C14A C19A C20A N1A -0.70(18) . . . . ?
C18A C19A C20A C21A -5.4(2) . . . . ?
C14A C19A C20A C21A 172.45(15) . . . . ?
N1A C20A C21A C22A 0.67(15) . . . . ?
C19A C20A C21A C22A -173.05(15) . . . . ?
N1A C20A C21A C28A -176.19(14) . . . . ?
C19A C20A C21A C28A 10.1(3) . . . . ?
N1A C2A C22A C21A 1.21(15) . . . . ?
C3A C2A C22A C21A -173.88(15) . . . . ?
N1A C2A C22A C32A 175.93(13) . . . . ?
C3A C2A C22A C32A 0.8(3) . . . . ?
C20A C21A C22A C2A -1.19(16) . . . . ?
C28A C21A C22A C2A 175.97(13) . . . . ?
C20A C21A C22A C32A -176.20(13) . . . . ?
C28A C21A C22A C32A 1.0(2) . . . . ?
C2A N1A C23A C13A -175.52(12) . . . . ?
C20A N1A C23A C13A 3.46(19) . . . . ?
C2A N1A C23A C9A 4.90(19) . . . . ?
C20A N1A C23A C9A -176.12(12) . . . . ?
C12A C13A C23A N1A -177.69(12) . . . . ?
C14A C13A C23A N1A 1.59(18) . . . . ?
C12A C13A C23A C9A 1.9(2) . . . . ?
C14A C13A C23A C9A -178.85(12) . . . . ?
C10A C9A C23A N1A 179.03(12) . . . . ?
C8A C9A C23A N1A -0.32(19) . . . . ?
C10A C9A C23A C13A -0.5(2) . . . . ?
C8A C9A C23A C13A -179.88(12) . . . . ?
C12A C11A C24A C26C -82.5(3) . . . . ?
C10A C11A C24A C26C 95.1(3) . . . . ?
C12A C11A C24A C25A 118.7(3) . . . . ?
C10A C11A C24A C25A -63.7(3) . . . . ?
C12A C11A C24A C27C 47.6(3) . . . . ?
C10A C11A C24A C27C -134.8(3) . . . . ?
C12A C11A C24A C26A -116.3(2) . . . . ?
C10A C11A C24A C26A 61.4(2) . . . . ?
C12A C11A C24A C27A -1.3(2) . . . . ?
C10A C11A C24A C27A 176.34(18) . . . . ?
C12A C11A C24A C25C 160.7(2) . . . . ?
C10A C11A C24A C25C -21.7(3) . . . . ?
C20A C21A C28A O29A 32.7(3) . . . . ?
C22A C21A C28A O29A -143.78(16) . . . . ?
C20A C21A C28A O30A -149.86(15) . . . . ?
C22A C21A C28A O30A 33.7(2) . . . . ?
O29A C28A O30A C31A 10.6(3) . . . . ?
C21A C28A O30A C31A -167.01(16) . . . . ?
C2A C22A C32A O33A -104.3(2) . . . . ?
C21A C22A C32A O33A 69.7(2) . . . . ?
C2A C22A C32A O34A 75.70(19) . . . . ?
C21A C22A C32A O34A -110.30(16) . . . . ?
O33A C32A O34A C35A -4.9(2) . . . . ?
C22A C32A O34A C35A 175.04(14) . . . . ?
C20B N1B C2B C22B 0.23(15) . . . . ?
C23B N1B C2B C22B 179.85(12) . . . . ?
C20B N1B C2B C3B 177.00(12) . . . . ?
C23B N1B C2B C3B -3.38(19) . . . . ?
C22B C2B C3B C4B 1.3(3) . . . . ?
N1B C2B C3B C4B -174.28(13) . . . . ?
C22B C2B C3B C8B 178.96(15) . . . . ?
N1B C2B C3B C8B 3.36(19) . . . . ?
C8B C3B C4B C5B -0.3(2) . . . . ?
C2B C3B C4B C5B 177.34(14) . . . . ?
C3B C4B C5B C6B 0.5(2) . . . . ?
C4B C5B C6B C7B -0.1(2) . . . . ?
C5B C6B C7B C8B -0.4(2) . . . . ?
C6B C7B C8B C3B 0.6(2) . . . . ?
C6B C7B C8B C9B -176.77(14) . . . . ?
C4B C3B C8B C7B -0.2(2) . . . . ?
C2B C3B C8B C7B -177.90(13) . . . . ?
C4B C3B C8B C9B 177.20(13) . . . . ?
C2B C3B C8B C9B -0.52(19) . . . . ?
C7B C8B C9B C10B -4.3(2) . . . . ?
C3B C8B C9B C10B 178.44(13) . . . . ?
C7B C8B C9B C23B 174.82(13) . . . . ?
C3B C8B C9B C23B -2.49(19) . . . . ?
C23B C9B C10B C11B -1.2(2) . . . . ?
C8B C9B C10B C11B 177.86(13) . . . . ?
C9B C10B C11B C12B 0.8(2) . . . . ?
C9B C10B C11B C24B 177.42(13) . . . . ?
C10B C11B C12B C13B 0.3(2) . . . . ?
C24B C11B C12B C13B -176.32(13) . . . . ?
C11B C12B C13B C23B -0.8(2) . . . . ?
C11B C12B C13B C14B 177.24(13) . . . . ?
C23B C13B C14B C15B 178.05(13) . . . . ?
C12B C13B C14B C15B 0.1(2) . . . . ?
C23B C13B C14B C19B -0.66(19) . . . . ?
C12B C13B C14B C19B -178.63(13) . . . . ?
C19B C14B C15B C16B 0.3(2) . . . . ?
C13B C14B C15B C16B -178.41(13) . . . . ?
C14B C15B C16B C17B 0.3(2) . . . . ?
C15B C16B C17B C18B -0.5(2) . . . . ?
C16B C17B C18B C19B 0.0(2) . . . . ?
C17B C18B C19B C14B 0.6(2) . . . . ?
C17B C18B C19B C20B -179.64(13) . . . . ?
C15B C14B C19B C18B -0.79(19) . . . . ?
C13B C14B C19B C18B 177.96(12) . . . . ?
C15B C14B C19B C20B 179.48(12) . . . . ?
C13B C14B C19B C20B -1.77(18) . . . . ?
C2B N1B C20B C21B -0.46(15) . . . . ?
C23B N1B C20B C21B 179.93(12) . . . . ?
C2B N1B C20B C19B 176.25(11) . . . . ?
C23B N1B C20B C19B -3.37(19) . . . . ?
C18B C19B C20B N1B -176.04(12) . . . . ?
C14B C19B C20B N1B 3.69(18) . . . . ?
C18B C19B C20B C21B -0.6(2) . . . . ?
C14B C19B C20B C21B 179.11(14) . . . . ?
N1B C20B C21B C22B 0.49(15) . . . . ?
C19B C20B C21B C22B -175.31(15) . . . . ?
N1B C20B C21B C28B -177.74(14) . . . . ?
C19B C20B C21B C28B 6.5(3) . . . . ?
N1B C2B C22B C21B 0.09(15) . . . . ?
C3B C2B C22B C21B -175.89(15) . . . . ?
N1B C2B C22B C32B 178.59(13) . . . . ?
C3B C2B C22B C32B 2.6(3) . . . . ?
C20B C21B C22B C2B -0.37(16) . . . . ?
C28B C21B C22B C2B 178.05(13) . . . . ?
C20B C21B C22B C32B -178.90(13) . . . . ?
C28B C21B C22B C32B -0.5(2) . . . . ?
C20B N1B C23B C13B 0.93(19) . . . . ?
C2B N1B C23B C13B -178.64(12) . . . . ?
C20B N1B C23B C9B 179.93(12) . . . . ?
C2B N1B C23B C9B 0.36(19) . . . . ?
C12B C13B C23B N1B 179.23(12) . . . . ?
C14B C13B C23B N1B 1.15(18) . . . . ?
C12B C13B C23B C9B 0.26(19) . . . . ?
C14B C13B C23B C9B -177.82(12) . . . . ?
C10B C9B C23B N1B -178.27(12) . . . . ?
C8B C9B C23B N1B 2.61(19) . . . . ?
C10B C9B C23B C13B 0.69(19) . . . . ?
C8B C9B C23B C13B -178.43(12) . . . . ?
C12B C11B C24B C27B -16.3(2) . . . . ?
C10B C11B C24B C27B 167.17(14) . . . . ?
C12B C11B C24B C26B -138.10(15) . . . . ?
C10B C11B C24B C26B 45.39(19) . . . . ?
C12B C11B C24B C25B 103.07(16) . . . . ?
C10B C11B C24B C25B -73.44(17) . . . . ?
C20B C21B C28B O29B 38.2(3) . . . . ?
C22B C21B C28B O29B -139.80(17) . . . . ?
C20B C21B C28B O30B -144.11(15) . . . . ?
C22B C21B C28B O30B 37.86(19) . . . . ?
O29B C28B O30B C31B 21.2(2) . . . . ?
C21B C28B O30B C31B -156.59(14) . . . . ?
C2B C22B C32B O33B 54.7(2) . . . . ?
C21B C22B C32B O33B -126.99(18) . . . . ?
C2B C22B C32B O34B -124.04(16) . . . . ?
C21B C22B C32B O34B 54.2(2) . . . . ?
O33B C32B O34B C35B 3.1(2) . . . . ?
C22B C32B O34B C35B -178.05(14) . . . . ?

_diffrn_measured_fraction_theta_max 0.995
_diffrn_reflns_theta_full        27.92
_diffrn_measured_fraction_theta_full 0.995
_refine_diff_density_max         0.194
_refine_diff_density_min         -0.308
_refine_diff_density_rms         0.055
_iucr_refine_instructions_details 
;
TITL rb4413 in P-1
CELL 0.71073  12.1231   12.9429   17.2915   95.7341  108.0213  113.1440
ZERR    4.00   0.0010    0.0011    0.0014    0.0021    0.0020    0.0019
REM Gitterkonstanten aus 6391 Reflexen mit 2.2-27.8 Grad V= 2295.0(5)
REM Farbloser Block
LATT 1
SFAC  C   H   N   O
UNIT  120  100   4  16
OMIT 0 0 1
L.S. 4
FMAP 2
PLAN -20 .5 -.5
SIZE 0.32 0.54 0.57
TEMP -100.00
ACTA
CONF
BOND $H
WGHT    0.061200    0.497200
FVAR       0.38439
MOLE 1
N1A   3    0.274219    0.549135   -0.040230    11.00000    0.02473    0.02219 =
         0.02247    0.00511    0.00979    0.00996
     0.00011 0.00010 0.00007 0.00058 0.00056 0.00055 0.00044 0.00045 0.00048
C2A   1    0.246473    0.641621   -0.026609    11.00000    0.02541    0.02394 =
         0.02588    0.00480    0.00890    0.01228
     0.00013 0.00012 0.00008 0.00069 0.00067 0.00067 0.00053 0.00054 0.00057
C3A   1    0.187122    0.648490    0.033513    11.00000    0.02739    0.02884 =
         0.02448    0.00404    0.00977    0.01295
     0.00014 0.00012 0.00009 0.00072 0.00073 0.00067 0.00055 0.00055 0.00061
C4A   1    0.148406    0.735532    0.045827    11.00000    0.04214    0.03565 =
         0.03605    0.01045    0.01915    0.02255
     0.00016 0.00014 0.00010 0.00090 0.00084 0.00082 0.00065 0.00069 0.00074
AFIX  43
H4A   2    0.164983    0.794140    0.016078    11.00000   -1.20000
     0.00000 0.00000 0.00000 0.00000
AFIX   0
C5A   1    0.086804    0.737402    0.100299    11.00000    0.04473    0.04434 =
         0.03858    0.00743    0.01987    0.02764
     0.00017 0.00015 0.00010 0.00095 0.00094 0.00086 0.00072 0.00073 0.00081
AFIX  43
H5A   2    0.061614    0.797224    0.108302    11.00000   -1.20000
     0.00000 0.00000 0.00000 0.00000
AFIX   0
C6A   1    0.061520    0.651585    0.143579    11.00000    0.04189    0.05073 =
         0.03135    0.00649    0.02097    0.02368
     0.00016 0.00015 0.00010 0.00091 0.00101 0.00080 0.00071 0.00070 0.00081
AFIX  43
H6A   2    0.018352    0.652447    0.180898    11.00000   -1.20000
     0.00000 0.00000 0.00000 0.00000
AFIX   0
C7A   1    0.098629    0.565563    0.132664    11.00000    0.03752    0.04010 =
         0.02859    0.00920    0.01645    0.01712
     0.00015 0.00014 0.00009 0.00085 0.00088 0.00075 0.00064 0.00064 0.00072
AFIX  43
H7A   2    0.080258    0.507299    0.162554    11.00000   -1.20000
     0.00000 0.00000 0.00000 0.00000
AFIX   0
C8A   1    0.163198    0.561576    0.078298    11.00000    0.02639    0.03037 =
         0.02295    0.00441    0.00883    0.01167
     0.00014 0.00013 0.00008 0.00070 0.00074 0.00066 0.00055 0.00054 0.00060
C9A   1    0.202930    0.469988    0.065673    11.00000    0.02571    0.02781 =
         0.02510    0.00633    0.00942    0.01044
     0.00013 0.00012 0.00008 0.00070 0.00072 0.00067 0.00055 0.00055 0.00059
C10A  1    0.187084    0.384219    0.109753    11.00000    0.02962    0.03450 =
         0.02881    0.01214    0.01412    0.01200
     0.00014 0.00013 0.00009 0.00075 0.00080 0.00072 0.00060 0.00059 0.00064
AFIX  43
H10A  2    0.151480    0.386177    0.151388    11.00000   -1.20000
     0.00000 0.00000 0.00000 0.00000
AFIX   0
C11A  1    0.221709    0.295664    0.094815    11.00000    0.02709    0.02995 =
         0.03150    0.01311    0.01022    0.00944
     0.00014 0.00013 0.00009 0.00073 0.00075 0.00074 0.00060 0.00059 0.00062
C12A  1    0.277412    0.295759    0.035630    11.00000    0.02853    0.02531 =
         0.03386    0.00993    0.01046    0.01089
     0.00014 0.00013 0.00009 0.00074 0.00071 0.00077 0.00058 0.00060 0.00061
AFIX  43
H12A  2    0.301952    0.236064    0.025432    11.00000   -1.20000
     0.00000 0.00000 0.00000 0.00000
AFIX   0
C13A  1    0.298640    0.380940   -0.009554    11.00000    0.02314    0.02283 =
         0.02371    0.00422    0.00634    0.00785
     0.00013 0.00012 0.00008 0.00067 0.00066 0.00065 0.00052 0.00053 0.00056
C14A  1    0.358393    0.383747   -0.071910    11.00000    0.02096    0.01975 =
         0.02498    0.00226    0.00586    0.00615
     0.00013 0.00011 0.00008 0.00064 0.00064 0.00066 0.00051 0.00052 0.00053
C15A  1    0.410443    0.306908   -0.084514    11.00000    0.02902    0.02440 =
         0.03035    0.00462    0.00762    0.01208
     0.00014 0.00012 0.00009 0.00074 0.00070 0.00073 0.00056 0.00058 0.00060
AFIX  43
H15A  2    0.410367    0.253914   -0.050251    11.00000   -1.20000
     0.00000 0.00000 0.00000 0.00000
AFIX   0
C16A  1    0.461641    0.306462   -0.145359    11.00000    0.03151    0.02989 =
         0.03720    0.00170    0.01168    0.01699
     0.00015 0.00013 0.00010 0.00079 0.00078 0.00081 0.00062 0.00064 0.00066
AFIX  43
H16A  2    0.496307    0.253618   -0.152753    11.00000   -1.20000
     0.00000 0.00000 0.00000 0.00000
AFIX   0
C17A  1    0.462412    0.383656   -0.195944    11.00000    0.03794    0.03513 =
         0.03295    0.00576    0.01793    0.01853
     0.00015 0.00013 0.00010 0.00085 0.00082 0.00078 0.00063 0.00066 0.00070
AFIX  43
H17A  2    0.495573    0.382152   -0.238926    11.00000   -1.20000
     0.00000 0.00000 0.00000 0.00000
AFIX   0
C18A  1    0.415291    0.462036   -0.183819    11.00000    0.03499    0.02943 =
         0.02866    0.00755    0.01501    0.01496
     0.00015 0.00013 0.00009 0.00080 0.00075 0.00072 0.00058 0.00061 0.00065
AFIX  43
H18A  2    0.417385    0.515085   -0.218190    11.00000   -1.20000
     0.00000 0.00000 0.00000 0.00000
AFIX   0
C19A  1    0.363868    0.465182   -0.121279    11.00000    0.02365    0.02135 =
         0.02287    0.00158    0.00623    0.00818
     0.00013 0.00011 0.00008 0.00067 0.00065 0.00064 0.00051 0.00052 0.00055
C20A  1    0.320672    0.551201   -0.104119    11.00000    0.02466    0.02445 =
         0.02063    0.00361    0.00862    0.00908
     0.00013 0.00012 0.00008 0.00067 0.00067 0.00062 0.00051 0.00052 0.00056
C21A  1    0.322267    0.649853   -0.131793    11.00000    0.02851    0.02312 =
         0.02580    0.00577    0.01060    0.01106
     0.00014 0.00012 0.00009 0.00072 0.00067 0.00067 0.00053 0.00055 0.00058
C22A  1    0.277699    0.705767   -0.082642    11.00000    0.02932    0.02477 =
         0.02540    0.00622    0.00932    0.01306
     0.00014 0.00012 0.00008 0.00073 0.00069 0.00068 0.00054 0.00056 0.00059
C23A  1    0.258785    0.465744    0.005899    11.00000    0.02187    0.02210 =
         0.02293    0.00544    0.00651    0.00742
     0.00013 0.00011 0.00008 0.00065 0.00065 0.00064 0.00051 0.00052 0.00054
C24A  1    0.193411    0.198410    0.140796    11.00000    0.03793    0.03102 =
         0.03646    0.01618    0.01715    0.01437
     0.00016 0.00013 0.00010 0.00084 0.00079 0.00081 0.00064 0.00067 0.00068
PART 1
C25A  1    0.265577    0.244516    0.230656    10.50000    0.08229    0.03945 =
         0.02775    0.01030    0.01279    0.02693
     0.00050 0.00034 0.00021 0.00315 0.00202 0.00173 0.00144 0.00193 0.00223
AFIX 137
H25A  2    0.241089    0.301912    0.251838    10.50000   -1.50000
     0.00000 0.00000 0.00000 0.00000
H25B  2    0.358736    0.281663    0.242287    10.50000   -1.50000
     0.00000 0.00000 0.00000 0.00000
H25C  2    0.245719    0.181160    0.258627    10.50000   -1.50000
     0.00000 0.00000 0.00000 0.00000
AFIX   0
C26A  1    0.043976    0.132928    0.115914    10.50000    0.04962    0.03940 =
         0.07751    0.02502    0.04440    0.01894
     0.00044 0.00039 0.00034 0.00229 0.00239 0.00345 0.00224 0.00236 0.00190
AFIX 137
H26A  2    0.000755    0.106508    0.054537    10.50000   -1.50000
     0.00000 0.00000 0.00000 0.00000
H26B  2    0.013860    0.185333    0.137453    10.50000   -1.50000
     0.00000 0.00000 0.00000 0.00000
H26C  2    0.023239    0.065719    0.140089    10.50000   -1.50000
     0.00000 0.00000 0.00000 0.00000
AFIX   0
C27A  1    0.232512    0.101580    0.110274    10.50000    0.04248    0.02551 =
         0.04192    0.01837    0.02295    0.01775
     0.00033 0.00026 0.00021 0.00180 0.00150 0.00178 0.00134 0.00148 0.00140
AFIX 137
H27A  2    0.215218    0.042444    0.142031    10.50000   -1.50000
     0.00000 0.00000 0.00000 0.00000
H27B  2    0.325006    0.137922    0.119921    10.50000   -1.50000
     0.00000 0.00000 0.00000 0.00000
H27C  2    0.181244    0.065108    0.050189    10.50000   -1.50000
     0.00000 0.00000 0.00000 0.00000
AFIX   0
PART 2
C25C  1    0.175827    0.239447    0.226139    10.50000    0.06576    0.03794 =
         0.03410    0.01558    0.02413    0.01664
     0.00045 0.00033 0.00022 0.00264 0.00192 0.00183 0.00148 0.00187 0.00197
AFIX 137
H25D  2    0.098298    0.252373    0.211613    10.50000   -1.50000
     0.00000 0.00000 0.00000 0.00000
H25E  2    0.252255    0.311744    0.261356    10.50000   -1.50000
     0.00000 0.00000 0.00000 0.00000
H25F  2    0.166306    0.179012    0.256996    10.50000   -1.50000
     0.00000 0.00000 0.00000 0.00000
AFIX   0
C26C  1    0.072453    0.101900    0.087716    10.50000    0.08708    0.02927 =
         0.04698    0.01133    0.01396   -0.00126
     0.00057 0.00037 0.00029 0.00398 0.00219 0.00261 0.00182 0.00236 0.00225
AFIX 137
H26D  2    0.051803    0.039962    0.116864    10.50000   -1.50000
     0.00000 0.00000 0.00000 0.00000
H26E  2    0.079143    0.072875    0.035630    10.50000   -1.50000
     0.00000 0.00000 0.00000 0.00000
H26F  2    0.003648    0.126824    0.074333    10.50000   -1.50000
     0.00000 0.00000 0.00000 0.00000
AFIX   0
C27C  1    0.310483    0.175794    0.173612    10.50000    0.08333    0.08840 =
         0.08144    0.05846    0.05420    0.06184
     0.00049 0.00046 0.00032 0.00335 0.00349 0.00327 0.00295 0.00285 0.00305
AFIX 137
H27D  2    0.296823    0.123136    0.210428    10.50000   -1.50000
     0.00000 0.00000 0.00000 0.00000
H27E  2    0.387614    0.249338    0.205416    10.50000   -1.50000
     0.00000 0.00000 0.00000 0.00000
H27F  2    0.322937    0.140240    0.126273    10.50000   -1.50000
     0.00000 0.00000 0.00000 0.00000
AFIX   0
PART 0
C28A  1    0.355454    0.692210   -0.201372    11.00000    0.03538    0.03109 =
         0.03016    0.01271    0.01500    0.01843
     0.00015 0.00013 0.00009 0.00080 0.00077 0.00074 0.00060 0.00062 0.00066
O29A  4    0.337908    0.634802   -0.267136    11.00000    0.05982    0.04392 =
         0.03091    0.01272    0.02407    0.02623
     0.00012 0.00010 0.00007 0.00077 0.00067 0.00058 0.00050 0.00054 0.00060
O30A  4    0.405530    0.808321   -0.183193    11.00000    0.08604    0.03322 =
         0.05096    0.02410    0.04426    0.02766
     0.00014 0.00010 0.00008 0.00099 0.00063 0.00073 0.00055 0.00070 0.00066
C31A  1    0.415746    0.859150   -0.253464    11.00000    0.12100    0.05579 =
         0.07406    0.04829    0.06488    0.04798
     0.00027 0.00019 0.00014 0.00210 0.00128 0.00147 0.00117 0.00150 0.00139
AFIX 137
H31A  2    0.467299    0.834664   -0.277825    11.00000   -1.50000
     0.00000 0.00000 0.00000 0.00000
H31B  2    0.458039    0.944028   -0.233674    11.00000   -1.50000
     0.00000 0.00000 0.00000 0.00000
H31C  2    0.328789    0.833021   -0.296262    11.00000   -1.50000
     0.00000 0.00000 0.00000 0.00000
AFIX   0
C32A  1    0.258498    0.810029   -0.097232    11.00000    0.03632    0.02895 =
         0.03148    0.00899    0.01541    0.01769
     0.00015 0.00013 0.00009 0.00082 0.00076 0.00075 0.00059 0.00064 0.00066
O33A  4    0.175343    0.809831   -0.156474    11.00000    0.06504    0.04442 =
         0.04418    0.00696   -0.00362    0.03433
     0.00014 0.00011 0.00008 0.00087 0.00072 0.00070 0.00056 0.00062 0.00068
O34A  4    0.346255    0.904811   -0.035587    11.00000    0.03946    0.02459 =
         0.04535    0.00599    0.00891    0.01531
     0.00011 0.00009 0.00007 0.00062 0.00054 0.00064 0.00046 0.00050 0.00048
C35A  1    0.341078    1.011746   -0.048532    11.00000    0.05147    0.02555 =
         0.07769    0.00949    0.01567    0.02166
     0.00019 0.00014 0.00014 0.00112 0.00085 0.00137 0.00084 0.00098 0.00082
AFIX 137
H35A  2    0.358489    1.027244   -0.098951    11.00000   -1.50000
     0.00000 0.00000 0.00000 0.00000
H35B  2    0.406517    1.075909    0.000350    11.00000   -1.50000
     0.00000 0.00000 0.00000 0.00000
H35C  2    0.254720    1.004553   -0.055767    11.00000   -1.50000
     0.00000 0.00000 0.00000 0.00000
AFIX   0
MOLE 2
N1B   3    0.509263    0.210068    0.484256    11.00000    0.02147    0.02541 =
         0.02532    0.00773    0.00975    0.00984
     0.00011 0.00010 0.00007 0.00057 0.00059 0.00057 0.00046 0.00045 0.00048
C2B   1    0.567388    0.317892    0.540725    11.00000    0.02491    0.02517 =
         0.02430    0.00787    0.00852    0.00712
     0.00013 0.00012 0.00008 0.00069 0.00069 0.00067 0.00054 0.00054 0.00057
C3B   1    0.485626    0.369133    0.553589    11.00000    0.03008    0.02661 =
         0.02457    0.00782    0.01187    0.01083
     0.00014 0.00012 0.00008 0.00074 0.00071 0.00067 0.00055 0.00057 0.00060
C4B   1    0.537647    0.482221    0.603914    11.00000    0.03630    0.02956 =
         0.03522    0.00195    0.01342    0.00818
     0.00016 0.00013 0.00010 0.00085 0.00079 0.00081 0.00063 0.00067 0.00068
AFIX  43
H4B   2    0.628971    0.525692    0.632415    11.00000   -1.20000
     0.00000 0.00000 0.00000 0.00000
AFIX   0
C5B   1    0.458312    0.530594    0.612400    11.00000    0.05131    0.02844 =
         0.03852    0.00084    0.02152    0.01360
     0.00017 0.00014 0.00010 0.00103 0.00079 0.00087 0.00065 0.00077 0.00075
AFIX  43
H5B   2    0.495193    0.607318    0.646331    11.00000   -1.20000
     0.00000 0.00000 0.00000 0.00000
AFIX   0
C6B   1    0.324965    0.468541    0.571934    11.00000    0.04968    0.03506 =
         0.03919    0.00714    0.02429    0.02300
     0.00017 0.00014 0.00010 0.00100 0.00085 0.00087 0.00068 0.00076 0.00078
AFIX  43
H6B   2    0.270541    0.502511    0.578135    11.00000   -1.20000
     0.00000 0.00000 0.00000 0.00000
AFIX   0
C7B   1    0.271545    0.357588    0.522738    11.00000    0.03563    0.03387 =
         0.03342    0.00633    0.01591    0.01776
     0.00016 0.00013 0.00009 0.00082 0.00081 0.00078 0.00063 0.00065 0.00069
AFIX  43
H7B   2    0.179914    0.315237    0.495425    11.00000   -1.20000
     0.00000 0.00000 0.00000 0.00000
AFIX   0
C8B   1    0.349566    0.305826    0.512121    11.00000    0.02902    0.02565 =
         0.02382    0.00788    0.01173    0.01228
     0.00014 0.00012 0.00008 0.00072 0.00069 0.00066 0.00053 0.00055 0.00059
C9B   1    0.293280    0.189670    0.456152    11.00000    0.02460    0.02528 =
         0.02224    0.00700    0.00985    0.01128
     0.00013 0.00012 0.00008 0.00068 0.00068 0.00064 0.00052 0.00052 0.00057
C10B  1    0.159952    0.120606    0.414528    11.00000    0.02439    0.03155 =
         0.02749    0.00731    0.01099    0.01538
     0.00013 0.00012 0.00008 0.00069 0.00074 0.00069 0.00056 0.00055 0.00060
AFIX  43
H10B  2    0.102602    0.148751    0.424165    11.00000   -1.20000
     0.00000 0.00000 0.00000 0.00000
AFIX   0
C11B  1    0.107436    0.012170    0.359462    11.00000    0.02199    0.03055 =
         0.02422    0.00714    0.00831    0.01065
     0.00013 0.00012 0.00008 0.00067 0.00074 0.00066 0.00055 0.00053 0.00058
C12B  1    0.192791   -0.028198    0.346926    11.00000    0.02514    0.02682 =
         0.02555    0.00385    0.00955    0.01051
     0.00013 0.00012 0.00009 0.00069 0.00070 0.00067 0.00054 0.00055 0.00058
AFIX  43
H12B  2    0.158416   -0.101919    0.309335    11.00000   -1.20000
     0.00000 0.00000 0.00000 0.00000
AFIX   0
C13B  1    0.327833    0.035958    0.387762    11.00000    0.02522    0.02613 =
         0.02248    0.00869    0.01150    0.01289
     0.00013 0.00012 0.00008 0.00068 0.00068 0.00063 0.00052 0.00053 0.00057
C14B  1    0.418887   -0.007395    0.378129    11.00000    0.02926    0.02868 =
         0.02356    0.01105    0.01387    0.01503
     0.00014 0.00012 0.00008 0.00072 0.00071 0.00065 0.00054 0.00055 0.00060
C15B  1    0.375191   -0.117399    0.326509    11.00000    0.03419    0.03295 =
         0.03163    0.00820    0.01523    0.01753
     0.00015 0.00013 0.00009 0.00080 0.00078 0.00076 0.00061 0.00063 0.00067
AFIX  43
H15B  2    0.284741   -0.163932    0.296083    11.00000   -1.20000
     0.00000 0.00000 0.00000 0.00000
AFIX   0
C16B  1    0.460330   -0.159381    0.318962    11.00000    0.04885    0.03646 =
         0.03937    0.01184    0.02517    0.02638
     0.00017 0.00014 0.00010 0.00098 0.00085 0.00086 0.00068 0.00075 0.00078
AFIX  43
H16B  2    0.428653   -0.234015    0.283386    11.00000   -1.20000
     0.00000 0.00000 0.00000 0.00000
AFIX   0
C17B  1    0.592849   -0.092504    0.363448    11.00000    0.04634    0.04699 =
         0.04372    0.02200    0.02851    0.03430
     0.00017 0.00015 0.00010 0.00096 0.00096 0.00090 0.00075 0.00077 0.00083
AFIX  43
H17B  2    0.651552   -0.121908    0.358521    11.00000   -1.20000
     0.00000 0.00000 0.00000 0.00000
AFIX   0
C18B  1    0.639589    0.016152    0.414639    11.00000    0.03139    0.04291 =
         0.03643    0.01892    0.01905    0.02290
     0.00015 0.00014 0.00010 0.00078 0.00088 0.00080 0.00068 0.00064 0.00070
AFIX  43
H18B  2    0.730379    0.061107    0.444739    11.00000   -1.20000
     0.00000 0.00000 0.00000 0.00000
AFIX   0
C19B  1    0.554202    0.061296    0.422824    11.00000    0.02718    0.03239 =
         0.02586    0.01449    0.01405    0.01635
     0.00013 0.00012 0.00008 0.00071 0.00075 0.00067 0.00057 0.00056 0.00061
C20B  1    0.600522    0.175617    0.475840    11.00000    0.02292    0.03208 =
         0.02695    0.01370    0.01231    0.01329
     0.00013 0.00012 0.00008 0.00067 0.00075 0.00068 0.00057 0.00055 0.00060
C21B  1    0.721614    0.266005    0.528811    11.00000    0.02514    0.03524 =
         0.02881    0.01555    0.01154    0.01216
     0.00014 0.00013 0.00009 0.00071 0.00079 0.00071 0.00060 0.00057 0.00062
C22B  1    0.699879    0.353646    0.569017    11.00000    0.02507    0.03216 =
         0.02817    0.01256    0.00948    0.00879
     0.00014 0.00013 0.00009 0.00071 0.00077 0.00071 0.00059 0.00057 0.00062
C23B  1    0.375610    0.144813    0.441955    11.00000    0.02004    0.02516 =
         0.02164    0.00818    0.00836    0.00909
     0.00013 0.00012 0.00008 0.00063 0.00067 0.00062 0.00051 0.00050 0.00054
C24B  1   -0.040192   -0.061565    0.318600    11.00000    0.02192    0.03368 =
         0.03003    0.00388    0.00728    0.01064
     0.00014 0.00013 0.00009 0.00069 0.00079 0.00073 0.00060 0.00056 0.00061
C25B  1   -0.086505   -0.109953    0.386552    11.00000    0.02764    0.03917 =
         0.04171    0.01091    0.01422    0.01185
     0.00015 0.00014 0.00010 0.00078 0.00088 0.00088 0.00070 0.00066 0.00069
AFIX 137
H25G  2   -0.177244   -0.168892    0.360198    11.00000   -1.50000
     0.00000 0.00000 0.00000 0.00000
H25H  2   -0.079084   -0.046693    0.427197    11.00000   -1.50000
     0.00000 0.00000 0.00000 0.00000
H25I  2   -0.032687   -0.145097    0.415547    11.00000   -1.50000
     0.00000 0.00000 0.00000 0.00000
AFIX   0
C26B  1   -0.109263    0.011181    0.284961    11.00000    0.02712    0.05285 =
         0.05328    0.02177    0.00619    0.01678
     0.00016 0.00016 0.00012 0.00082 0.00109 0.00105 0.00085 0.00073 0.00079
AFIX 137
H26G  2   -0.076244    0.047274    0.244471    11.00000   -1.50000
     0.00000 0.00000 0.00000 0.00000
H26H  2   -0.092861    0.071799    0.331740    11.00000   -1.50000
     0.00000 0.00000 0.00000 0.00000
H26I  2   -0.202802   -0.039061    0.257186    11.00000   -1.50000
     0.00000 0.00000 0.00000 0.00000
AFIX   0
C27B  1   -0.078663   -0.163256    0.246353    11.00000    0.02711    0.05786 =
         0.04088   -0.01263    0.00620    0.00907
     0.00016 0.00017 0.00011 0.00083 0.00116 0.00094 0.00082 0.00070 0.00080
AFIX 137
H27G  2   -0.047206   -0.133446    0.203477    11.00000   -1.50000
     0.00000 0.00000 0.00000 0.00000
H27H  2   -0.173366   -0.207944    0.221477    11.00000   -1.50000
     0.00000 0.00000 0.00000 0.00000
H27I  2   -0.040069   -0.213543    0.267810    11.00000   -1.50000
     0.00000 0.00000 0.00000 0.00000
AFIX   0
C28B  1    0.853231    0.279661    0.543630    11.00000    0.02469    0.03778 =
         0.04503    0.02023    0.01381    0.01079
     0.00015 0.00014 0.00010 0.00075 0.00087 0.00091 0.00071 0.00068 0.00067
O29B  4    0.891259    0.252001    0.491986    11.00000    0.03570    0.07116 =
         0.06214    0.02350    0.02937    0.02391
     0.00012 0.00012 0.00008 0.00066 0.00092 0.00083 0.00069 0.00061 0.00065
O30B  4    0.931341    0.333112    0.624962    11.00000    0.02076    0.04158 =
         0.05212    0.01214    0.00415    0.00876
     0.00010 0.00010 0.00007 0.00053 0.00066 0.00070 0.00054 0.00048 0.00049
C31B  1    1.069176    0.392774    0.642735    11.00000    0.02004    0.04528 =
         0.09656    0.01524    0.00797    0.00704
     0.00016 0.00017 0.00015 0.00082 0.00109 0.00163 0.00106 0.00090 0.00078
AFIX 137
H31D  2    1.098952    0.336429    0.627358    11.00000   -1.50000
     0.00000 0.00000 0.00000 0.00000
H31E  2    1.116462    0.431374    0.702824    11.00000   -1.50000
     0.00000 0.00000 0.00000 0.00000
H31F  2    1.085249    0.450833    0.610032    11.00000   -1.50000
     0.00000 0.00000 0.00000 0.00000
AFIX   0
C32B  1    0.803109    0.464909    0.629014    11.00000    0.02781    0.03372 =
         0.02904    0.01024    0.00473    0.00879
     0.00015 0.00014 0.00009 0.00075 0.00081 0.00077 0.00062 0.00059 0.00065
O33B  4    0.809112    0.499997    0.698127    11.00000    0.04347    0.06126 =
         0.02758    0.00279    0.00584    0.00842
     0.00012 0.00012 0.00007 0.00070 0.00083 0.00060 0.00054 0.00050 0.00062
O34B  4    0.888819    0.524045    0.596926    11.00000    0.02920    0.03119 =
         0.03916    0.00981    0.00855    0.00198
     0.00010 0.00009 0.00007 0.00056 0.00058 0.00060 0.00046 0.00046 0.00047
C35B  1    0.994938    0.632244    0.653887    11.00000    0.03829    0.03432 =
         0.05651    0.00533    0.00688   -0.00324
     0.00018 0.00015 0.00012 0.00098 0.00094 0.00114 0.00081 0.00083 0.00078
AFIX 137
H35D  2    0.960221    0.684505    0.669081    11.00000   -1.50000
     0.00000 0.00000 0.00000 0.00000
H35E  2    1.054223    0.668944    0.626237    11.00000   -1.50000
     0.00000 0.00000 0.00000 0.00000
H35F  2    1.041958    0.616272    0.704769    11.00000   -1.50000
     0.00000 0.00000 0.00000 0.00000
HKLF 4
 
END  
;
_database_code_depnum_ccdc_archive 'CCDC 1022817'
#######################################################################
#
#                 Cambridge Crystallographic Data Centre
#                                CCDC 
# 
#######################################################################
# 
#  This CIF contains data from an original supplementary publication
#  deposited with the CCDC, and may include chemical, crystal,
#  experimental, refinement, atomic coordinates,
#  anisotropic displacement parameters and molecular geometry data,
#  as required by the journal to which it was submitted.
#
#  This CIF is provided on the understanding that it is used for bona
#  fide research purposes only. It may contain copyright material
#  of the CCDC or of third parties, and may not be copied or further
#  disseminated in any form, whether machine-readable or not,
#  except for the purpose of generating routine backup copies
#  on your local computer system.
# 
#  For further information on the CCDC, data deposition and
#  data retrieval see:
#                         www.ccdc.cam.ac.uk
#
#  Bona fide researchers may freely download Mercury and enCIFer
#  from this site to visualise CIF-encoded structures and 
#  to carry out CIF format checking respectively.
#
data_aw014rc

_audit_creation_method           SHELXL-97
_chemical_name_systematic        
; 
 ? 
;
_chemical_name_common            ?
_chemical_melting_point          ?
_chemical_formula_moiety         '2(C38 H19 F10 N), C H2 Cl2'
_chemical_formula_sum            'C77 H40 Cl2 F20 N2'
_chemical_formula_weight         1444.01

loop_
_atom_type_symbol
_atom_type_description
_atom_type_scat_dispersion_real
_atom_type_scat_dispersion_imag
_atom_type_scat_source
C C 0.0033 0.0016 'International Tables Vol C Tables 4.2.6.8 and 6.1.1.4'
H H 0.0000 0.0000 'International Tables Vol C Tables 4.2.6.8 and 6.1.1.4'
Cl Cl 0.1484 0.1585 'International Tables Vol C Tables 4.2.6.8 and 6.1.1.4'
F F 0.0171 0.0103 'International Tables Vol C Tables 4.2.6.8 and 6.1.1.4'
N N 0.0061 0.0033 'International Tables Vol C Tables 4.2.6.8 and 6.1.1.4'

_symmetry_cell_setting           monoclinic
_symmetry_space_group_name_H-M   'P -1'
_symmetry_space_group_name_Hall  '-P 1'

loop_
_symmetry_equiv_pos_as_xyz
'x, y, z'
'-x, -y, -z'

_cell_length_a                   12.6166(15)
_cell_length_b                   16.350(2)
_cell_length_c                   16.738(2)
_cell_angle_alpha                87.227(2)
_cell_angle_beta                 75.478(3)
_cell_angle_gamma                67.501(3)
_cell_volume                     3083.5(6)
_cell_formula_units_Z            2
_cell_measurement_temperature    173(2)
_cell_measurement_reflns_used    7903
_cell_measurement_theta_min      2.4
_cell_measurement_theta_max      26.7

_exptl_crystal_description       plate
_exptl_crystal_colour            colourless
_exptl_crystal_size_max          0.31
_exptl_crystal_size_mid          0.28
_exptl_crystal_size_min          0.06
_exptl_crystal_density_meas      ?
_exptl_crystal_density_diffrn    1.555
_exptl_crystal_density_method    'not measured'
_exptl_crystal_F_000             1460
_exptl_absorpt_coefficient_mu    0.216
_exptl_absorpt_correction_type   none

_exptl_special_details           
; 
 ? 
;

_diffrn_ambient_temperature      173(2)
_diffrn_radiation_wavelength     0.71073
_diffrn_radiation_type           MoK\a
_diffrn_source                   'sealed Tube'
_diffrn_radiation_monochromator  graphite
_diffrn_measurement_device_type  'SMART APEX2'
_diffrn_measurement_device       '\k-geometry diffractometer'
_diffrn_measurement_method       'CCD scan'
_diffrn_detector_area_resol_mean ?
_diffrn_standards_number         ?
_diffrn_standards_interval_count ?
_diffrn_standards_interval_time  ?
_diffrn_standards_decay_%        ?
_diffrn_reflns_number            14687
_diffrn_reflns_av_R_equivalents  0.037
_diffrn_reflns_av_sigmaI/netI    0.0516
_diffrn_reflns_limit_h_min       -15
_diffrn_reflns_limit_h_max       16
_diffrn_reflns_limit_k_min       -21
_diffrn_reflns_limit_k_max       21
_diffrn_reflns_limit_l_min       0
_diffrn_reflns_limit_l_max       22
_diffrn_reflns_theta_min         1.35
_diffrn_reflns_theta_max         27.90
_reflns_number_total             14688
_reflns_number_gt                10629
_reflns_threshold_expression     >2\s(I)

_computing_data_collection       'SAINT (Bruker, 2006)'
_computing_cell_refinement       'SAINT (Bruker, 2006)'
_computing_data_reduction        'SAINT (Bruker, 2006)'
_computing_structure_solution    'SIR-97 (Altomare, 1999)'
_computing_structure_refinement  'SHELXL-97 (Sheldrick, 2008)'
_computing_molecular_graphics    'PLATON (Spek, 2009)'
_computing_publication_material  'PLATON (Spek, 2009)'

_refine_special_details          
; 
 Refinement of F^2^ against ALL reflections.  The weighted R-factor wR and 
 goodness of fit S are based on F^2^, conventional R-factors R are based 
 on F, with F set to zero for negative F^2^. The threshold expression of 
 F^2^ > 2sigma(F^2^) is used only for calculating R-factors(gt) etc. and is 
 not relevant to the choice of reflections for refinement.  R-factors based 
 on F^2^ are statistically about twice as large as those based on F, and R- 
 factors based on ALL data will be even larger. 
;

_refine_ls_structure_factor_coef Fsqd
_refine_ls_matrix_type           full
_refine_ls_weighting_scheme      calc
_refine_ls_weighting_details     
'calc w=1/[\s^2^(Fo^2^)+(0.0393P)^2^+1.3995P] where P=(Fo^2^+2Fc^2^)/3'
_atom_sites_solution_primary     direct
_atom_sites_solution_secondary   difmap
_atom_sites_solution_hydrogens   geom
_refine_ls_hydrogen_treatment    constr
_refine_ls_extinction_method     none
_refine_ls_extinction_coef       ?
_refine_ls_number_reflns         14688
_refine_ls_number_parameters     935
_refine_ls_number_restraints     30
_refine_ls_R_factor_all          0.0809
_refine_ls_R_factor_gt           0.0485
_refine_ls_wR_factor_ref         0.1135
_refine_ls_wR_factor_obs         0.0984
_refine_ls_goodness_of_fit_ref   1.013
_refine_ls_restrained_S_all      1.033
_refine_ls_shift/su_max          0.001
_refine_ls_shift/su_mean         0.000

loop_
_atom_site_label
_atom_site_type_symbol
_atom_site_fract_x
_atom_site_fract_y
_atom_site_fract_z
_atom_site_U_iso_or_equiv
_atom_site_adp_type
_atom_site_occupancy
_atom_site_symmetry_multiplicity
_atom_site_calc_flag
_atom_site_refinement_flags
_atom_site_disorder_assembly
_atom_site_disorder_group
F1A F -0.03224(16) 0.09274(11) 0.78104(12) 0.0498(5) Uani 1 1 d . . .
F2A F -0.12468(18) 0.04957(16) 0.93279(12) 0.0703(6) Uani 1 1 d . . .
F3A F -0.0237(2) -0.11561(18) 0.98422(11) 0.0753(7) Uani 1 1 d . . .
F4A F 0.16870(19) -0.23807(14) 0.88208(13) 0.0659(6) Uani 1 1 d . . .
F5A F 0.26481(15) -0.19468(10) 0.73250(11) 0.0434(4) Uani 1 1 d . . .
F6A F 0.13053(16) 0.21561(10) 0.74285(10) 0.0422(4) Uani 1 1 d . . .
F7A F 0.13054(18) 0.26692(11) 0.89345(11) 0.0522(5) Uani 1 1 d . . .
F8A F 0.25049(17) 0.14823(12) 0.98927(10) 0.0511(5) Uani 1 1 d . . .
F9A F 0.36917(18) -0.02454(12) 0.93565(11) 0.0535(5) Uani 1 1 d . . .
F10A F 0.37106(15) -0.07698(10) 0.78453(10) 0.0401(4) Uani 1 1 d . . .
N1A N 0.25210(17) 0.01418(12) 0.54842(11) 0.0220(4) Uani 1 1 d . . .
C1A C 0.1807(2) -0.01892(15) 0.67556(15) 0.0249(5) Uani 1 1 d . . .
C2A C 0.1866(2) -0.03185(15) 0.59271(14) 0.0218(5) Uani 1 1 d . . .
C3A C 0.1409(2) -0.07827(15) 0.54741(15) 0.0233(5) Uani 1 1 d . . .
C4A C 0.0783(2) -0.12980(16) 0.58739(16) 0.0272(5) Uani 1 1 d . . .
H4A H 0.0663 -0.1350 0.6455 0.033 Uiso 1 1 calc R . .
C5A C 0.0340(2) -0.17297(17) 0.54381(17) 0.0306(6) Uani 1 1 d . . .
H5A H -0.0090 -0.2070 0.5719 0.037 Uiso 1 1 calc R . .
C6A C 0.0524(2) -0.16655(17) 0.45866(17) 0.0317(6) Uani 1 1 d . . .
H6A H 0.0229 -0.1971 0.4285 0.038 Uiso 1 1 calc R . .
C7A C 0.1130(2) -0.11628(16) 0.41779(16) 0.0301(6) Uani 1 1 d . . .
H7A H 0.1250 -0.1126 0.3596 0.036 Uiso 1 1 calc R . .
C8A C 0.1576(2) -0.07019(15) 0.46076(15) 0.0243(5) Uani 1 1 d . . .
C9A C 0.2197(2) -0.01419(15) 0.41881(14) 0.0237(5) Uani 1 1 d . . .
C10A C 0.2286(2) 0.00630(16) 0.33585(15) 0.0280(5) Uani 1 1 d . . .
H10A H 0.1959 -0.0192 0.3035 0.034 Uiso 1 1 calc R . .
C11A C 0.2840(2) 0.06303(17) 0.29920(15) 0.0283(5) Uani 1 1 d . . .
C12A C 0.3381(2) 0.09524(17) 0.34502(14) 0.0272(5) Uani 1 1 d . . .
H12A H 0.3795 0.1312 0.3194 0.033 Uiso 1 1 calc R . .
C13A C 0.3337(2) 0.07658(15) 0.42777(15) 0.0246(5) Uani 1 1 d . . .
C14A C 0.3916(2) 0.10917(15) 0.47739(14) 0.0225(5) Uani 1 1 d . . .
C15A C 0.4730(2) 0.14822(15) 0.44155(15) 0.0258(5) Uani 1 1 d . . .
H15A H 0.4929 0.1526 0.3833 0.031 Uiso 1 1 calc R . .
C16A C 0.5243(2) 0.18018(16) 0.48924(17) 0.0295(5) Uani 1 1 d . . .
H16A H 0.5777 0.2075 0.4640 0.035 Uiso 1 1 calc R . .
C17A C 0.4981(2) 0.17258(16) 0.57471(16) 0.0298(6) Uani 1 1 d . . .
H17A H 0.5330 0.1953 0.6076 0.036 Uiso 1 1 calc R . .
C18A C 0.4217(2) 0.13216(16) 0.61139(16) 0.0275(5) Uani 1 1 d . . .
H18A H 0.4057 0.1258 0.6694 0.033 Uiso 1 1 calc R . .
C19A C 0.3672(2) 0.10031(15) 0.56366(15) 0.0237(5) Uani 1 1 d . . .
C20A C 0.2889(2) 0.05514(15) 0.60010(14) 0.0226(5) Uani 1 1 d . . .
C21A C 0.2433(2) 0.03584(15) 0.67984(14) 0.0230(5) Uani 1 1 d . . .
C22A C 0.2693(2) 0.02490(15) 0.46396(14) 0.0218(5) Uani 1 1 d . . .
C23A C 0.1204(2) -0.04938(16) 0.75179(14) 0.0254(5) Uani 1 1 d . . .
C24A C 0.0201(2) 0.01058(18) 0.80506(17) 0.0336(6) Uani 1 1 d . . .
C25A C -0.0283(3) -0.0103(2) 0.88275(18) 0.0452(8) Uani 1 1 d . . .
C26A C 0.0231(3) -0.0942(3) 0.90869(18) 0.0473(8) Uani 1 1 d . . .
C27A C 0.1200(3) -0.1561(2) 0.85732(19) 0.0421(7) Uani 1 1 d . . .
C28A C 0.1676(2) -0.13301(17) 0.78013(16) 0.0306(6) Uani 1 1 d . . .
C29A C 0.2774(3) 0.09163(19) 0.21027(16) 0.0336(6) Uani 1 1 d . . .
C30A C 0.1477(3) 0.1411(2) 0.21007(18) 0.0456(7) Uani 1 1 d . . .
H30A H 0.1051 0.1014 0.2256 0.068 Uiso 1 1 calc R . .
H30B H 0.1424 0.1615 0.1546 0.068 Uiso 1 1 calc R . .
H30C H 0.1123 0.1923 0.2498 0.068 Uiso 1 1 calc R . .
C31A C 0.3421(3) 0.1540(2) 0.17935(18) 0.0477(8) Uani 1 1 d . . .
H31A H 0.3375 0.1687 0.1225 0.072 Uiso 1 1 calc R . .
H31B H 0.4254 0.1248 0.1808 0.072 Uiso 1 1 calc R . .
H31C H 0.3048 0.2085 0.2150 0.072 Uiso 1 1 calc R . .
C32A C 0.3335(4) 0.0093(2) 0.15158(18) 0.0562(9) Uani 1 1 d . . .
H32A H 0.3318 0.0271 0.0950 0.084 Uiso 1 1 calc R . .
H32B H 0.2888 -0.0290 0.1678 0.084 Uiso 1 1 calc R . .
H32C H 0.4158 -0.0230 0.1543 0.084 Uiso 1 1 calc R . .
C33A C 0.2507(2) 0.06752(16) 0.75913(15) 0.0250(5) Uani 1 1 d . . .
C34A C 0.1916(2) 0.15463(17) 0.78884(16) 0.0297(6) Uani 1 1 d . . .
C35A C 0.1912(3) 0.18203(17) 0.86553(17) 0.0341(6) Uani 1 1 d . . .
C36A C 0.2514(3) 0.12189(19) 0.91447(15) 0.0344(6) Uani 1 1 d . . .
C37A C 0.3120(3) 0.03461(18) 0.88728(16) 0.0336(6) Uani 1 1 d . . .
C38A C 0.3114(2) 0.00857(16) 0.81016(16) 0.0287(5) Uani 1 1 d . . .
F1B F 0.45829(15) 0.28248(10) 0.26417(10) 0.0382(4) Uani 1 1 d . . .
F2B F 0.60082(17) 0.21855(11) 0.11235(11) 0.0492(5) Uani 1 1 d . . .
F3B F 0.65947(16) 0.32908(12) 0.00051(10) 0.0497(5) Uani 1 1 d . . .
F4B F 0.58049(15) 0.50453(11) 0.04220(10) 0.0423(4) Uani 1 1 d . . .
F5B F 0.43769(14) 0.56978(10) 0.19242(10) 0.0389(4) Uani 1 1 d . . .
F6B F 0.23108(14) 0.40691(10) 0.19698(10) 0.0371(4) Uani 1 1 d . . .
F7B F 0.18407(16) 0.45784(11) 0.04975(10) 0.0446(4) Uani 1 1 d . . .
F8B F 0.11684(16) 0.63139(12) 0.01432(9) 0.0476(4) Uani 1 1 d . . .
F9B F 0.10066(17) 0.75279(10) 0.12475(10) 0.0485(5) Uani 1 1 d . . .
F10B F 0.15348(16) 0.70283(10) 0.27056(10) 0.0418(4) Uani 1 1 d . . .
N1B N 0.25457(18) 0.50270(13) 0.44292(12) 0.0230(4) Uani 1 1 d . . .
C1B C 0.3537(2) 0.46633(15) 0.31183(15) 0.0254(5) Uani 1 1 d . . .
C2B C 0.3657(2) 0.45460(15) 0.39265(15) 0.0229(5) Uani 1 1 d . . .
C3B C 0.4634(2) 0.41200(15) 0.43030(15) 0.0240(5) Uani 1 1 d . . .
C4B C 0.5804(2) 0.37101(16) 0.38251(16) 0.0274(5) Uani 1 1 d . . .
H4B H 0.5957 0.3685 0.3239 0.033 Uiso 1 1 calc R . .
C5B C 0.6732(2) 0.33443(16) 0.41912(17) 0.0293(6) Uani 1 1 d . . .
H5B H 0.7519 0.3073 0.3858 0.035 Uiso 1 1 calc R . .
C6B C 0.6522(2) 0.33711(16) 0.50488(17) 0.0289(6) Uani 1 1 d . . .
H6B H 0.7162 0.3115 0.5301 0.035 Uiso 1 1 calc R . .
C7B C 0.5376(2) 0.37727(16) 0.55318(16) 0.0279(5) Uani 1 1 d . . .
H7B H 0.5240 0.3789 0.6116 0.033 Uiso 1 1 calc R . .
C8B C 0.4406(2) 0.41580(15) 0.51784(15) 0.0225(5) Uani 1 1 d . . .
C9B C 0.3198(2) 0.46200(15) 0.56802(15) 0.0242(5) Uani 1 1 d . . .
C10B C 0.2898(2) 0.46827(16) 0.65392(15) 0.0269(5) Uani 1 1 d . . .
H10B H 0.3489 0.4362 0.6819 0.032 Uiso 1 1 calc R . .
C11B C 0.1769(2) 0.51937(17) 0.70076(15) 0.0292(6) Uani 1 1 d . . .
C12B C 0.0895(2) 0.56268(16) 0.65943(15) 0.0276(5) Uani 1 1 d . . .
H12B H 0.0120 0.5977 0.6907 0.033 Uiso 1 1 calc R . .
C13B C 0.1121(2) 0.55640(15) 0.57310(15) 0.0241(5) Uani 1 1 d . . .
C14B C 0.0200(2) 0.59825(15) 0.52843(15) 0.0241(5) Uani 1 1 d . . .
C15B C -0.1007(2) 0.64140(16) 0.57038(17) 0.0304(6) Uani 1 1 d . . .
H15B H -0.1232 0.6448 0.6291 0.037 Uiso 1 1 calc R . .
C16B C -0.1864(2) 0.67863(16) 0.52731(18) 0.0325(6) Uani 1 1 d . . .
H16B H -0.2671 0.7068 0.5566 0.039 Uiso 1 1 calc R . .
C17B C -0.1554(2) 0.67522(17) 0.44134(18) 0.0333(6) Uani 1 1 d . . .
H17B H -0.2145 0.7022 0.4120 0.040 Uiso 1 1 calc R . .
C18B C -0.0387(2) 0.63247(16) 0.39895(16) 0.0280(5) Uani 1 1 d . . .
H18B H -0.0180 0.6292 0.3402 0.034 Uiso 1 1 calc R . .
C19B C 0.0504(2) 0.59355(15) 0.44118(15) 0.0241(5) Uani 1 1 d . . .
C20B C 0.1733(2) 0.54509(15) 0.39728(15) 0.0236(5) Uani 1 1 d . . .
C21B C 0.2344(2) 0.52364(16) 0.31485(15) 0.0253(5) Uani 1 1 d . . .
C22B C 0.2284(2) 0.50742(15) 0.52881(14) 0.0225(5) Uani 1 1 d . . .
C23B C 0.4426(2) 0.42830(16) 0.23319(15) 0.0246(5) Uani 1 1 d . . .
C24B C 0.4873(2) 0.33878(17) 0.21052(16) 0.0283(6) Uani 1 1 d . . .
C25B C 0.5596(3) 0.30522(18) 0.13273(17) 0.0339(6) Uani 1 1 d . . .
C26B C 0.5894(2) 0.36123(19) 0.07594(16) 0.0325(6) Uani 1 1 d . . .
C27B C 0.5480(2) 0.45042(18) 0.09665(16) 0.0309(6) Uani 1 1 d . . .
C28B C 0.4760(2) 0.48230(16) 0.17387(16) 0.0274(5) Uani 1 1 d . . .
C29B C 0.1502(2) 0.5249(2) 0.79545(16) 0.0352(6) Uani 1 1 d . . .
C30B C 0.2520(3) 0.5325(3) 0.82259(19) 0.0564(10) Uani 1 1 d . . .
H30D H 0.2314 0.5401 0.8830 0.085 Uiso 1 1 calc R . .
H30E H 0.2673 0.5838 0.7981 0.085 Uiso 1 1 calc R . .
H30F H 0.3231 0.4786 0.8043 0.085 Uiso 1 1 calc R . .
C31B C 0.1347(3) 0.4397(2) 0.8265(2) 0.0575(9) Uani 1 1 d . . .
H31D H 0.0710 0.4334 0.8071 0.086 Uiso 1 1 calc R . .
H31E H 0.1143 0.4424 0.8871 0.086 Uiso 1 1 calc R . .
H31F H 0.2088 0.3887 0.8053 0.086 Uiso 1 1 calc R . .
C32B C 0.0374(3) 0.6047(2) 0.83370(19) 0.0498(8) Uani 1 1 d . . .
H32D H -0.0305 0.5989 0.8199 0.075 Uiso 1 1 calc R . .
H32E H 0.0456 0.6592 0.8118 0.075 Uiso 1 1 calc R . .
H32F H 0.0249 0.6070 0.8939 0.075 Uiso 1 1 calc R . .
C33B C 0.1935(2) 0.55333(16) 0.23914(15) 0.0253(5) Uani 1 1 d . . .
C34B C 0.1999(2) 0.49319(17) 0.18066(16) 0.0278(5) Uani 1 1 d . . .
C35B C 0.1759(2) 0.51800(18) 0.10520(16) 0.0317(6) Uani 1 1 d . . .
C36B C 0.1414(2) 0.60593(18) 0.08692(15) 0.0324(6) Uani 1 1 d . . .
C37B C 0.1327(3) 0.66789(18) 0.14335(16) 0.0329(6) Uani 1 1 d . . .
C38B C 0.1592(2) 0.64137(17) 0.21804(16) 0.0296(6) Uani 1 1 d . . .
C1L C 0.4525(8) 0.7561(4) 0.1256(4) 0.138(2) Uani 1 1 d U . .
H1A H 0.4434 0.6987 0.1233 0.166 Uiso 0.60 1 calc PR A 1
H1B H 0.3733 0.8047 0.1358 0.166 Uiso 0.60 1 calc PR A 1
H1C H 0.4113 0.8142 0.1045 0.166 Uiso 0.40 1 calc PR A 2
H1D H 0.4085 0.7188 0.1199 0.166 Uiso 0.40 1 calc PR A 2
Cl1 Cl 0.5287(3) 0.7590(2) 0.20736(18) 0.1187(10) Uani 0.60 1 d PU B 1
Cl2 Cl 0.5386(5) 0.7684(3) 0.0425(2) 0.1721(16) Uani 0.60 1 d PU B 1
Cl1B Cl 0.4247(6) 0.7759(3) 0.2313(3) 0.1377(19) Uani 0.40 1 d PU B 2
Cl2B Cl 0.5920(5) 0.7085(3) 0.0525(5) 0.143(2) Uani 0.40 1 d PU B 2

loop_
_atom_site_aniso_label
_atom_site_aniso_U_11
_atom_site_aniso_U_22
_atom_site_aniso_U_33
_atom_site_aniso_U_23
_atom_site_aniso_U_13
_atom_site_aniso_U_12
F1A 0.0417(10) 0.0365(9) 0.0575(11) -0.0088(8) -0.0030(9) -0.0049(8)
F2A 0.0522(13) 0.1021(17) 0.0474(11) -0.0330(11) 0.0196(10) -0.0352(12)
F3A 0.0826(16) 0.142(2) 0.0303(10) 0.0260(12) -0.0117(10) -0.0789(16)
F4A 0.0752(15) 0.0727(13) 0.0725(14) 0.0502(12) -0.0383(12) -0.0459(12)
F5A 0.0424(10) 0.0319(8) 0.0494(10) 0.0071(7) -0.0114(8) -0.0080(7)
F6A 0.0565(11) 0.0295(8) 0.0370(9) 0.0033(7) -0.0216(8) -0.0065(7)
F7A 0.0703(13) 0.0365(9) 0.0429(10) -0.0129(8) -0.0146(9) -0.0110(9)
F8A 0.0686(13) 0.0655(12) 0.0256(8) -0.0062(8) -0.0174(9) -0.0279(10)
F9A 0.0692(13) 0.0560(11) 0.0355(9) 0.0095(8) -0.0324(9) -0.0129(10)
F10A 0.0478(10) 0.0310(8) 0.0392(9) 0.0025(7) -0.0209(8) -0.0064(7)
N1A 0.0224(11) 0.0238(10) 0.0205(9) 0.0006(8) -0.0075(8) -0.0084(8)
C1A 0.0281(14) 0.0236(11) 0.0239(12) 0.0013(9) -0.0071(10) -0.0105(10)
C2A 0.0193(12) 0.0217(11) 0.0221(12) 0.0033(9) -0.0052(10) -0.0056(9)
C3A 0.0202(12) 0.0207(11) 0.0272(12) -0.0005(9) -0.0074(10) -0.0047(9)
C4A 0.0272(14) 0.0284(12) 0.0264(13) 0.0021(10) -0.0072(11) -0.0107(11)
C5A 0.0266(14) 0.0298(13) 0.0375(15) 0.0024(11) -0.0079(12) -0.0131(11)
C6A 0.0336(15) 0.0316(13) 0.0370(15) -0.0018(11) -0.0162(12) -0.0153(11)
C7A 0.0330(15) 0.0310(13) 0.0274(13) -0.0003(10) -0.0114(11) -0.0109(11)
C8A 0.0227(13) 0.0225(11) 0.0268(12) -0.0007(10) -0.0082(10) -0.0064(10)
C9A 0.0213(13) 0.0257(12) 0.0229(12) -0.0007(10) -0.0056(10) -0.0073(10)
C10A 0.0295(14) 0.0305(13) 0.0251(12) -0.0014(10) -0.0111(11) -0.0099(11)
C11A 0.0297(14) 0.0338(13) 0.0194(12) 0.0019(10) -0.0071(10) -0.0094(11)
C12A 0.0289(14) 0.0325(13) 0.0219(12) 0.0053(10) -0.0056(10) -0.0145(11)
C13A 0.0256(13) 0.0245(12) 0.0220(12) 0.0001(9) -0.0066(10) -0.0072(10)
C14A 0.0206(12) 0.0217(11) 0.0230(12) 0.0013(9) -0.0057(10) -0.0054(9)
C15A 0.0249(13) 0.0266(12) 0.0246(12) 0.0022(10) -0.0060(10) -0.0087(10)
C16A 0.0272(14) 0.0247(12) 0.0378(14) 0.0041(10) -0.0070(12) -0.0121(10)
C17A 0.0319(15) 0.0282(13) 0.0340(14) -0.0003(11) -0.0143(12) -0.0127(11)
C18A 0.0314(14) 0.0278(12) 0.0251(12) 0.0008(10) -0.0098(11) -0.0114(11)
C19A 0.0226(13) 0.0201(11) 0.0282(12) 0.0017(9) -0.0098(10) -0.0057(9)
C20A 0.0245(13) 0.0208(11) 0.0225(11) 0.0004(9) -0.0096(10) -0.0063(9)
C21A 0.0245(13) 0.0226(11) 0.0218(11) 0.0017(9) -0.0083(10) -0.0072(10)
C22A 0.0229(12) 0.0224(11) 0.0190(11) 0.0020(9) -0.0093(10) -0.0050(9)
C23A 0.0297(14) 0.0334(13) 0.0183(11) 0.0025(10) -0.0089(10) -0.0161(11)
C24A 0.0340(16) 0.0369(15) 0.0324(15) -0.0050(11) -0.0070(12) -0.0162(12)
C25A 0.0350(17) 0.075(2) 0.0295(15) -0.0170(15) 0.0049(13) -0.0311(16)
C26A 0.050(2) 0.087(3) 0.0244(14) 0.0086(15) -0.0076(14) -0.0484(19)
C27A 0.0495(19) 0.0566(19) 0.0394(17) 0.0229(14) -0.0248(15) -0.0348(16)
C28A 0.0320(15) 0.0357(14) 0.0292(13) 0.0059(11) -0.0114(12) -0.0168(12)
C29A 0.0388(16) 0.0459(16) 0.0226(13) 0.0074(11) -0.0130(12) -0.0208(13)
C30A 0.052(2) 0.063(2) 0.0331(15) 0.0175(14) -0.0212(15) -0.0292(16)
C31A 0.053(2) 0.075(2) 0.0305(15) 0.0199(15) -0.0193(14) -0.0380(18)
C32A 0.084(3) 0.056(2) 0.0248(15) -0.0020(14) -0.0137(16) -0.023(2)
C33A 0.0274(14) 0.0310(13) 0.0209(12) 0.0038(10) -0.0071(10) -0.0153(11)
C34A 0.0328(15) 0.0292(13) 0.0284(13) 0.0062(10) -0.0099(11) -0.0123(11)
C35A 0.0380(16) 0.0297(13) 0.0331(14) -0.0055(11) -0.0050(12) -0.0130(12)
C36A 0.0419(17) 0.0487(16) 0.0190(12) -0.0018(11) -0.0085(11) -0.0235(13)
C37A 0.0382(16) 0.0412(15) 0.0243(13) 0.0065(11) -0.0139(12) -0.0151(12)
C38A 0.0309(15) 0.0277(13) 0.0284(13) 0.0012(10) -0.0097(11) -0.0109(11)
F1B 0.0500(10) 0.0304(8) 0.0320(8) 0.0072(6) -0.0033(7) -0.0179(7)
F2B 0.0613(12) 0.0353(9) 0.0407(10) -0.0077(7) 0.0014(9) -0.0151(8)
F3B 0.0502(11) 0.0691(12) 0.0263(8) -0.0037(8) 0.0028(8) -0.0259(9)
F4B 0.0442(10) 0.0573(11) 0.0338(9) 0.0208(8) -0.0105(8) -0.0303(9)
F5B 0.0416(10) 0.0302(8) 0.0469(10) 0.0091(7) -0.0101(8) -0.0171(7)
F6B 0.0431(10) 0.0302(8) 0.0427(9) 0.0027(7) -0.0186(8) -0.0142(7)
F7B 0.0545(11) 0.0519(10) 0.0312(9) -0.0095(7) -0.0122(8) -0.0222(9)
F8B 0.0566(11) 0.0579(11) 0.0227(8) 0.0066(7) -0.0157(8) -0.0130(9)
F9B 0.0683(13) 0.0337(9) 0.0357(9) 0.0099(7) -0.0162(9) -0.0102(8)
F10B 0.0620(12) 0.0306(8) 0.0340(9) -0.0004(7) -0.0193(8) -0.0145(8)
N1B 0.0233(11) 0.0251(10) 0.0230(10) 0.0027(8) -0.0087(9) -0.0103(8)
C1B 0.0295(14) 0.0245(12) 0.0258(12) 0.0061(10) -0.0100(11) -0.0130(11)
C2B 0.0227(13) 0.0221(11) 0.0230(12) 0.0009(9) -0.0046(10) -0.0083(9)
C3B 0.0269(13) 0.0220(11) 0.0264(12) 0.0035(9) -0.0098(10) -0.0111(10)
C4B 0.0256(14) 0.0291(13) 0.0280(13) 0.0020(10) -0.0067(11) -0.0111(10)
C5B 0.0215(13) 0.0279(12) 0.0369(15) 0.0032(11) -0.0057(11) -0.0090(10)
C6B 0.0264(14) 0.0252(12) 0.0397(15) 0.0059(11) -0.0174(12) -0.0096(10)
C7B 0.0329(15) 0.0276(13) 0.0265(13) 0.0052(10) -0.0125(11) -0.0124(11)
C8B 0.0239(13) 0.0217(11) 0.0255(12) 0.0025(9) -0.0092(10) -0.0108(10)
C9B 0.0265(14) 0.0229(11) 0.0253(12) 0.0013(10) -0.0080(10) -0.0108(10)
C10B 0.0286(14) 0.0307(13) 0.0254(13) 0.0041(10) -0.0124(11) -0.0127(11)
C11B 0.0324(15) 0.0350(14) 0.0250(12) 0.0002(11) -0.0078(11) -0.0176(12)
C12B 0.0260(14) 0.0299(13) 0.0245(12) -0.0027(10) -0.0019(11) -0.0106(11)
C13B 0.0261(13) 0.0241(11) 0.0270(12) 0.0027(10) -0.0099(11) -0.0129(10)
C14B 0.0264(13) 0.0196(11) 0.0277(12) 0.0004(9) -0.0072(11) -0.0102(10)
C15B 0.0322(15) 0.0273(12) 0.0308(14) -0.0017(10) -0.0071(11) -0.0104(11)
C16B 0.0246(14) 0.0284(13) 0.0405(15) 0.0004(11) -0.0061(12) -0.0072(11)
C17B 0.0282(15) 0.0310(13) 0.0417(16) 0.0054(11) -0.0160(12) -0.0082(11)
C18B 0.0289(14) 0.0264(12) 0.0299(13) 0.0039(10) -0.0122(11) -0.0092(10)
C19B 0.0222(13) 0.0206(11) 0.0307(13) 0.0020(10) -0.0074(10) -0.0091(9)
C20B 0.0238(13) 0.0223(11) 0.0271(12) 0.0042(10) -0.0106(10) -0.0092(9)
C21B 0.0254(14) 0.0261(12) 0.0249(12) 0.0038(10) -0.0084(10) -0.0096(10)
C22B 0.0268(13) 0.0217(11) 0.0224(11) 0.0012(9) -0.0077(10) -0.0118(10)
C23B 0.0222(13) 0.0315(13) 0.0231(12) 0.0047(10) -0.0096(10) -0.0116(10)
C24B 0.0317(15) 0.0321(13) 0.0245(13) 0.0079(10) -0.0095(11) -0.0150(11)
C25B 0.0350(16) 0.0326(14) 0.0321(14) -0.0017(11) -0.0084(12) -0.0104(12)
C26B 0.0262(14) 0.0500(16) 0.0215(12) 0.0007(11) -0.0038(11) -0.0159(12)
C27B 0.0283(14) 0.0436(15) 0.0267(13) 0.0133(11) -0.0111(11) -0.0189(12)
C28B 0.0274(14) 0.0273(12) 0.0312(13) 0.0061(10) -0.0133(11) -0.0113(10)
C29B 0.0294(15) 0.0543(18) 0.0229(13) -0.0014(12) -0.0060(11) -0.0171(13)
C30B 0.0394(19) 0.100(3) 0.0297(16) -0.0128(17) -0.0085(14) -0.0250(19)
C31B 0.060(2) 0.075(2) 0.0364(17) 0.0138(17) -0.0059(16) -0.0303(19)
C32B 0.0424(19) 0.074(2) 0.0283(15) -0.0075(15) -0.0082(14) -0.0167(16)
C33B 0.0217(13) 0.0323(13) 0.0205(12) 0.0032(10) -0.0056(10) -0.0091(10)
C34B 0.0222(13) 0.0304(13) 0.0306(13) 0.0032(11) -0.0081(11) -0.0091(10)
C35B 0.0284(14) 0.0417(15) 0.0269(13) -0.0064(11) -0.0065(11) -0.0148(12)
C36B 0.0292(15) 0.0453(16) 0.0184(12) 0.0049(11) -0.0059(11) -0.0099(12)
C37B 0.0339(15) 0.0320(14) 0.0272(13) 0.0056(11) -0.0077(12) -0.0069(11)
C38B 0.0309(15) 0.0277(12) 0.0282(13) -0.0012(10) -0.0073(11) -0.0087(11)
C1L 0.238(7) 0.101(4) 0.099(4) 0.009(3) -0.063(5) -0.078(5)
Cl1 0.163(3) 0.118(2) 0.0847(17) -0.0075(14) -0.053(2) -0.049(2)
Cl2 0.223(5) 0.205(4) 0.127(3) 0.024(3) -0.034(3) -0.130(4)
Cl1B 0.243(6) 0.089(2) 0.085(3) -0.004(2) -0.070(4) -0.049(3)
Cl2B 0.108(3) 0.079(2) 0.231(6) 0.018(3) -0.042(3) -0.025(2)

_geom_special_details            
; 
 All esds (except the esd in the dihedral angle between two l.s. planes) 
 are estimated using the full covariance matrix.  The cell esds are taken 
 into account individually in the estimation of esds in distances, angles 
 and torsion angles; correlations between esds in cell parameters are only 
 used when they are defined by crystal symmetry.  An approximate (isotropic) 
 treatment of cell esds is used for estimating esds involving l.s. planes. 
;

loop_
_geom_bond_atom_site_label_1
_geom_bond_atom_site_label_2
_geom_bond_distance
_geom_bond_site_symmetry_2
_geom_bond_publ_flag
F1A C24A 1.343(3) . ?
F2A C25A 1.340(4) . ?
F3A C26A 1.345(3) . ?
F4A C27A 1.338(4) . ?
F5A C28A 1.341(3) . ?
F6A C34A 1.348(3) . ?
F7A C35A 1.342(3) . ?
F8A C36A 1.339(3) . ?
F9A C37A 1.339(3) . ?
F10A C38A 1.341(3) . ?
N1A C20A 1.381(3) . ?
N1A C2A 1.383(3) . ?
N1A C22A 1.388(3) . ?
C1A C2A 1.392(3) . ?
C1A C21A 1.417(3) . ?
C1A C23A 1.482(3) . ?
C2A C3A 1.447(3) . ?
C3A C4A 1.404(3) . ?
C3A C8A 1.419(3) . ?
C4A C5A 1.378(4) . ?
C4A H4A 0.9500 . ?
C5A C6A 1.391(4) . ?
C5A H5A 0.9500 . ?
C6A C7A 1.376(4) . ?
C6A H6A 0.9500 . ?
C7A C8A 1.408(3) . ?
C7A H7A 0.9500 . ?
C8A C9A 1.468(3) . ?
C9A C10A 1.399(3) . ?
C9A C22A 1.401(3) . ?
C10A C11A 1.397(4) . ?
C10A H10A 0.9500 . ?
C11A C12A 1.381(4) . ?
C11A C29A 1.551(3) . ?
C12A C13A 1.396(3) . ?
C12A H12A 0.9500 . ?
C13A C22A 1.403(3) . ?
C13A C14A 1.467(3) . ?
C14A C15A 1.407(3) . ?
C14A C19A 1.411(3) . ?
C15A C16A 1.373(4) . ?
C15A H15A 0.9500 . ?
C16A C17A 1.396(4) . ?
C16A H16A 0.9500 . ?
C17A C18A 1.377(4) . ?
C17A H17A 0.9500 . ?
C18A C19A 1.404(3) . ?
C18A H18A 0.9500 . ?
C19A C20A 1.451(3) . ?
C20A C21A 1.387(3) . ?
C21A C33A 1.485(3) . ?
C23A C28A 1.380(4) . ?
C23A C24A 1.388(4) . ?
C24A C25A 1.378(4) . ?
C25A C26A 1.376(5) . ?
C26A C27A 1.367(5) . ?
C27A C28A 1.382(4) . ?
C29A C30A 1.524(4) . ?
C29A C32A 1.526(4) . ?
C29A C31A 1.533(4) . ?
C30A H30A 0.9800 . ?
C30A H30B 0.9800 . ?
C30A H30C 0.9800 . ?
C31A H31A 0.9800 . ?
C31A H31B 0.9800 . ?
C31A H31C 0.9800 . ?
C32A H32A 0.9800 . ?
C32A H32B 0.9800 . ?
C32A H32C 0.9800 . ?
C33A C34A 1.379(4) . ?
C33A C38A 1.388(3) . ?
C34A C35A 1.378(4) . ?
C35A C36A 1.370(4) . ?
C36A C37A 1.372(4) . ?
C37A C38A 1.382(4) . ?
F1B C24B 1.342(3) . ?
F2B C25B 1.337(3) . ?
F3B C26B 1.342(3) . ?
F4B C27B 1.339(3) . ?
F5B C28B 1.347(3) . ?
F6B C34B 1.346(3) . ?
F7B C35B 1.342(3) . ?
F8B C36B 1.337(3) . ?
F9B C37B 1.334(3) . ?
F10B C38B 1.336(3) . ?
N1B C20B 1.383(3) . ?
N1B C2B 1.386(3) . ?
N1B C22B 1.391(3) . ?
C1B C2B 1.395(3) . ?
C1B C21B 1.426(3) . ?
C1B C23B 1.477(3) . ?
C2B C3B 1.447(3) . ?
C3B C4B 1.404(3) . ?
C3B C8B 1.420(3) . ?
C4B C5B 1.376(4) . ?
C4B H4B 0.9500 . ?
C5B C6B 1.392(4) . ?
C5B H5B 0.9500 . ?
C6B C7B 1.383(4) . ?
C6B H6B 0.9500 . ?
C7B C8B 1.407(3) . ?
C7B H7B 0.9500 . ?
C8B C9B 1.462(3) . ?
C9B C10B 1.390(3) . ?
C9B C22B 1.410(3) . ?
C10B C11B 1.391(4) . ?
C10B H10B 0.9500 . ?
C11B C12B 1.390(4) . ?
C11B C29B 1.535(3) . ?
C12B C13B 1.402(3) . ?
C12B H12B 0.9500 . ?
C13B C22B 1.399(3) . ?
C13B C14B 1.468(3) . ?
C14B C19B 1.412(3) . ?
C14B C15B 1.414(4) . ?
C15B C16B 1.379(4) . ?
C15B H15B 0.9500 . ?
C16B C17B 1.391(4) . ?
C16B H16B 0.9500 . ?
C17B C18B 1.377(4) . ?
C17B H17B 0.9500 . ?
C18B C19B 1.405(3) . ?
C18B H18B 0.9500 . ?
C19B C20B 1.455(3) . ?
C20B C21B 1.388(3) . ?
C21B C33B 1.478(3) . ?
C23B C24B 1.385(3) . ?
C23B C28B 1.390(3) . ?
C24B C25B 1.385(4) . ?
C25B C26B 1.372(4) . ?
C26B C27B 1.376(4) . ?
C27B C28B 1.372(4) . ?
C29B C30B 1.513(4) . ?
C29B C31B 1.528(4) . ?
C29B C32B 1.530(4) . ?
C30B H30D 0.9800 . ?
C30B H30E 0.9800 . ?
C30B H30F 0.9800 . ?
C31B H31D 0.9800 . ?
C31B H31E 0.9800 . ?
C31B H31F 0.9800 . ?
C32B H32D 0.9800 . ?
C32B H32E 0.9800 . ?
C32B H32F 0.9800 . ?
C33B C34B 1.387(3) . ?
C33B C38B 1.391(3) . ?
C34B C35B 1.379(4) . ?
C35B C36B 1.377(4) . ?
C36B C37B 1.373(4) . ?
C37B C38B 1.381(4) . ?
C1L Cl2 1.594(8) . ?
C1L Cl1B 1.737(7) . ?
C1L Cl2B 1.779(9) . ?
C1L Cl1 1.871(7) . ?
C1L H1A 0.9900 . ?
C1L H1B 0.9900 . ?
C1L H1C 0.9900 . ?
C1L H1D 0.9900 . ?

loop_
_geom_angle_atom_site_label_1
_geom_angle_atom_site_label_2
_geom_angle_atom_site_label_3
_geom_angle
_geom_angle_site_symmetry_1
_geom_angle_site_symmetry_3
_geom_angle_publ_flag
C20A N1A C2A 111.24(19) . . ?
C20A N1A C22A 124.0(2) . . ?
C2A N1A C22A 124.5(2) . . ?
C2A C1A C21A 107.8(2) . . ?
C2A C1A C23A 131.4(2) . . ?
C21A C1A C23A 120.8(2) . . ?
N1A C2A C1A 106.3(2) . . ?
N1A C2A C3A 118.1(2) . . ?
C1A C2A C3A 135.6(2) . . ?
C4A C3A C8A 119.2(2) . . ?
C4A C3A C2A 121.5(2) . . ?
C8A C3A C2A 119.3(2) . . ?
C5A C4A C3A 121.1(2) . . ?
C5A C4A H4A 119.5 . . ?
C3A C4A H4A 119.5 . . ?
C4A C5A C6A 119.8(2) . . ?
C4A C5A H5A 120.1 . . ?
C6A C5A H5A 120.1 . . ?
C7A C6A C5A 120.4(2) . . ?
C7A C6A H6A 119.8 . . ?
C5A C6A H6A 119.8 . . ?
C6A C7A C8A 121.1(2) . . ?
C6A C7A H7A 119.5 . . ?
C8A C7A H7A 119.5 . . ?
C7A C8A C3A 118.4(2) . . ?
C7A C8A C9A 122.1(2) . . ?
C3A C8A C9A 119.6(2) . . ?
C10A C9A C22A 116.8(2) . . ?
C10A C9A C8A 123.8(2) . . ?
C22A C9A C8A 119.3(2) . . ?
C11A C10A C9A 122.0(2) . . ?
C11A C10A H10A 119.0 . . ?
C9A C10A H10A 119.0 . . ?
C12A C11A C10A 118.7(2) . . ?
C12A C11A C29A 122.0(2) . . ?
C10A C11A C29A 119.2(2) . . ?
C11A C12A C13A 122.1(2) . . ?
C11A C12A H12A 119.0 . . ?
C13A C12A H12A 119.0 . . ?
C12A C13A C22A 117.3(2) . . ?
C12A C13A C14A 123.1(2) . . ?
C22A C13A C14A 119.6(2) . . ?
C15A C14A C19A 118.3(2) . . ?
C15A C14A C13A 122.0(2) . . ?
C19A C14A C13A 119.7(2) . . ?
C16A C15A C14A 121.2(2) . . ?
C16A C15A H15A 119.4 . . ?
C14A C15A H15A 119.4 . . ?
C15A C16A C17A 120.2(2) . . ?
C15A C16A H16A 119.9 . . ?
C17A C16A H16A 119.9 . . ?
C18A C17A C16A 120.1(2) . . ?
C18A C17A H17A 120.0 . . ?
C16A C17A H17A 120.0 . . ?
C17A C18A C19A 120.5(2) . . ?
C17A C18A H18A 119.8 . . ?
C19A C18A H18A 119.8 . . ?
C18A C19A C14A 119.8(2) . . ?
C18A C19A C20A 121.8(2) . . ?
C14A C19A C20A 118.4(2) . . ?
N1A C20A C21A 106.2(2) . . ?
N1A C20A C19A 118.8(2) . . ?
C21A C20A C19A 134.9(2) . . ?
C20A C21A C1A 108.5(2) . . ?
C20A C21A C33A 128.5(2) . . ?
C1A C21A C33A 123.0(2) . . ?
N1A C22A C9A 119.0(2) . . ?
N1A C22A C13A 118.2(2) . . ?
C9A C22A C13A 122.7(2) . . ?
C28A C23A C24A 116.0(2) . . ?
C28A C23A C1A 123.3(2) . . ?
C24A C23A C1A 120.1(2) . . ?
F1A C24A C25A 118.0(3) . . ?
F1A C24A C23A 119.4(2) . . ?
C25A C24A C23A 122.6(3) . . ?
F2A C25A C26A 119.8(3) . . ?
F2A C25A C24A 121.0(3) . . ?
C26A C25A C24A 119.2(3) . . ?
F3A C26A C27A 120.1(3) . . ?
F3A C26A C25A 119.8(3) . . ?
C27A C26A C25A 120.1(3) . . ?
F4A C27A C26A 120.0(3) . . ?
F4A C27A C28A 120.5(3) . . ?
C26A C27A C28A 119.5(3) . . ?
F5A C28A C23A 119.6(2) . . ?
F5A C28A C27A 117.7(2) . . ?
C23A C28A C27A 122.6(3) . . ?
C30A C29A C32A 110.6(3) . . ?
C30A C29A C31A 107.5(2) . . ?
C32A C29A C31A 108.4(3) . . ?
C30A C29A C11A 108.6(2) . . ?
C32A C29A C11A 109.1(2) . . ?
C31A C29A C11A 112.6(2) . . ?
C29A C30A H30A 109.5 . . ?
C29A C30A H30B 109.5 . . ?
H30A C30A H30B 109.5 . . ?
C29A C30A H30C 109.5 . . ?
H30A C30A H30C 109.5 . . ?
H30B C30A H30C 109.5 . . ?
C29A C31A H31A 109.5 . . ?
C29A C31A H31B 109.5 . . ?
H31A C31A H31B 109.5 . . ?
C29A C31A H31C 109.5 . . ?
H31A C31A H31C 109.5 . . ?
H31B C31A H31C 109.5 . . ?
C29A C32A H32A 109.5 . . ?
C29A C32A H32B 109.5 . . ?
H32A C32A H32B 109.5 . . ?
C29A C32A H32C 109.5 . . ?
H32A C32A H32C 109.5 . . ?
H32B C32A H32C 109.5 . . ?
C34A C33A C38A 116.5(2) . . ?
C34A C33A C21A 122.5(2) . . ?
C38A C33A C21A 120.9(2) . . ?
F6A C34A C35A 118.1(2) . . ?
F6A C34A C33A 119.9(2) . . ?
C35A C34A C33A 122.0(2) . . ?
F7A C35A C36A 119.6(2) . . ?
F7A C35A C34A 120.6(3) . . ?
C36A C35A C34A 119.8(2) . . ?
F8A C36A C35A 120.0(3) . . ?
F8A C36A C37A 119.9(3) . . ?
C35A C36A C37A 120.2(2) . . ?
F9A C37A C36A 120.2(2) . . ?
F9A C37A C38A 120.7(2) . . ?
C36A C37A C38A 119.1(2) . . ?
F10A C38A C37A 118.3(2) . . ?
F10A C38A C33A 119.3(2) . . ?
C37A C38A C33A 122.4(2) . . ?
C20B N1B C2B 111.76(19) . . ?
C20B N1B C22B 124.3(2) . . ?
C2B N1B C22B 123.9(2) . . ?
C2B C1B C21B 108.2(2) . . ?
C2B C1B C23B 129.4(2) . . ?
C21B C1B C23B 122.3(2) . . ?
N1B C2B C1B 105.7(2) . . ?
N1B C2B C3B 118.8(2) . . ?
C1B C2B C3B 135.2(2) . . ?
C4B C3B C8B 119.4(2) . . ?
C4B C3B C2B 121.6(2) . . ?
C8B C3B C2B 118.8(2) . . ?
C5B C4B C3B 121.0(2) . . ?
C5B C4B H4B 119.5 . . ?
C3B C4B H4B 119.5 . . ?
C4B C5B C6B 120.2(2) . . ?
C4B C5B H5B 119.9 . . ?
C6B C5B H5B 119.9 . . ?
C7B C6B C5B 119.7(2) . . ?
C7B C6B H6B 120.1 . . ?
C5B C6B H6B 120.1 . . ?
C6B C7B C8B 121.6(2) . . ?
C6B C7B H7B 119.2 . . ?
C8B C7B H7B 119.2 . . ?
C7B C8B C3B 118.0(2) . . ?
C7B C8B C9B 122.2(2) . . ?
C3B C8B C9B 119.8(2) . . ?
C10B C9B C22B 116.9(2) . . ?
C10B C9B C8B 123.5(2) . . ?
C22B C9B C8B 119.5(2) . . ?
C9B C10B C11B 122.9(2) . . ?
C9B C10B H10B 118.6 . . ?
C11B C10B H10B 118.6 . . ?
C12B C11B C10B 118.1(2) . . ?
C12B C11B C29B 121.7(2) . . ?
C10B C11B C29B 120.2(2) . . ?
C11B C12B C13B 122.2(2) . . ?
C11B C12B H12B 118.9 . . ?
C13B C12B H12B 118.9 . . ?
C22B C13B C12B 117.4(2) . . ?
C22B C13B C14B 119.6(2) . . ?
C12B C13B C14B 123.1(2) . . ?
C19B C14B C15B 118.2(2) . . ?
C19B C14B C13B 120.0(2) . . ?
C15B C14B C13B 121.8(2) . . ?
C16B C15B C14B 121.0(2) . . ?
C16B C15B H15B 119.5 . . ?
C14B C15B H15B 119.5 . . ?
C15B C16B C17B 120.5(3) . . ?
C15B C16B H16B 119.7 . . ?
C17B C16B H16B 119.7 . . ?
C18B C17B C16B 119.7(3) . . ?
C18B C17B H17B 120.2 . . ?
C16B C17B H17B 120.2 . . ?
C17B C18B C19B 121.0(2) . . ?
C17B C18B H18B 119.5 . . ?
C19B C18B H18B 119.5 . . ?
C18B C19B C14B 119.6(2) . . ?
C18B C19B C20B 121.6(2) . . ?
C14B C19B C20B 118.7(2) . . ?
N1B C20B C21B 106.2(2) . . ?
N1B C20B C19B 118.5(2) . . ?
C21B C20B C19B 135.2(2) . . ?
C20B C21B C1B 108.1(2) . . ?
C20B C21B C33B 129.9(2) . . ?
C1B C21B C33B 122.0(2) . . ?
N1B C22B C13B 118.7(2) . . ?
N1B C22B C9B 118.8(2) . . ?
C13B C22B C9B 122.4(2) . . ?
C24B C23B C28B 116.2(2) . . ?
C24B C23B C1B 122.3(2) . . ?
C28B C23B C1B 121.2(2) . . ?
F1B C24B C23B 119.7(2) . . ?
F1B C24B C25B 118.4(2) . . ?
C23B C24B C25B 121.9(2) . . ?
F2B C25B C26B 119.6(2) . . ?
F2B C25B C24B 120.6(2) . . ?
C26B C25B C24B 119.8(2) . . ?
F3B C26B C25B 120.1(3) . . ?
F3B C26B C27B 120.0(2) . . ?
C25B C26B C27B 119.9(2) . . ?
F4B C27B C28B 120.9(2) . . ?
F4B C27B C26B 119.9(2) . . ?
C28B C27B C26B 119.3(2) . . ?
F5B C28B C27B 117.8(2) . . ?
F5B C28B C23B 119.3(2) . . ?
C27B C28B C23B 122.9(2) . . ?
C30B C29B C31B 109.3(3) . . ?
C30B C29B C32B 108.2(3) . . ?
C31B C29B C32B 109.3(3) . . ?
C30B C29B C11B 110.4(2) . . ?
C31B C29B C11B 107.7(2) . . ?
C32B C29B C11B 111.9(2) . . ?
C29B C30B H30D 109.5 . . ?
C29B C30B H30E 109.5 . . ?
H30D C30B H30E 109.5 . . ?
C29B C30B H30F 109.5 . . ?
H30D C30B H30F 109.5 . . ?
H30E C30B H30F 109.5 . . ?
C29B C31B H31D 109.5 . . ?
C29B C31B H31E 109.5 . . ?
H31D C31B H31E 109.5 . . ?
C29B C31B H31F 109.5 . . ?
H31D C31B H31F 109.5 . . ?
H31E C31B H31F 109.5 . . ?
C29B C32B H32D 109.5 . . ?
C29B C32B H32E 109.5 . . ?
H32D C32B H32E 109.5 . . ?
C29B C32B H32F 109.5 . . ?
H32D C32B H32F 109.5 . . ?
H32E C32B H32F 109.5 . . ?
C34B C33B C38B 116.1(2) . . ?
C34B C33B C21B 121.4(2) . . ?
C38B C33B C21B 122.1(2) . . ?
F6B C34B C35B 117.8(2) . . ?
F6B C34B C33B 119.6(2) . . ?
C35B C34B C33B 122.6(2) . . ?
F7B C35B C36B 119.5(2) . . ?
F7B C35B C34B 121.0(2) . . ?
C36B C35B C34B 119.5(2) . . ?
F8B C36B C37B 119.7(2) . . ?
F8B C36B C35B 120.4(2) . . ?
C37B C36B C35B 119.9(2) . . ?
F9B C37B C36B 119.5(2) . . ?
F9B C37B C38B 120.8(2) . . ?
C36B C37B C38B 119.7(2) . . ?
F10B C38B C37B 118.2(2) . . ?
F10B C38B C33B 119.5(2) . . ?
C37B C38B C33B 122.2(2) . . ?
Cl2 C1L Cl1B 138.4(5) . . ?
Cl2 C1L Cl2B 33.5(3) . . ?
Cl1B C1L Cl2B 128.2(6) . . ?
Cl2 C1L Cl1 103.8(5) . . ?
Cl1B C1L Cl1 38.5(2) . . ?
Cl2B C1L Cl1 90.3(5) . . ?
Cl2 C1L H1A 111.0 . . ?
Cl1B C1L H1A 101.7 . . ?
Cl2B C1L H1A 88.3 . . ?
Cl1 C1L H1A 111.0 . . ?
Cl2 C1L H1B 111.0 . . ?
Cl1B C1L H1B 80.2 . . ?
Cl2B C1L H1B 144.0 . . ?
Cl1 C1L H1B 111.0 . . ?
H1A C1L H1B 109.0 . . ?
Cl2 C1L H1C 71.8 . . ?
Cl1B C1L H1C 105.3 . . ?
Cl2B C1L H1C 105.3 . . ?
Cl1 C1L H1C 115.6 . . ?
H1A C1L H1C 131.0 . . ?
H1B C1L H1C 39.7 . . ?
Cl2 C1L H1D 115.5 . . ?
Cl1B C1L H1D 105.3 . . ?
Cl2B C1L H1D 105.3 . . ?
Cl1 C1L H1D 129.7 . . ?
H1A C1L H1D 26.5 . . ?
H1B C1L H1D 83.6 . . ?
H1C C1L H1D 106.0 . . ?

loop_
_geom_torsion_atom_site_label_1
_geom_torsion_atom_site_label_2
_geom_torsion_atom_site_label_3
_geom_torsion_atom_site_label_4
_geom_torsion
_geom_torsion_site_symmetry_1
_geom_torsion_site_symmetry_2
_geom_torsion_site_symmetry_3
_geom_torsion_site_symmetry_4
_geom_torsion_publ_flag
C20A N1A C2A C1A 0.6(3) . . . . ?
C22A N1A C2A C1A -173.8(2) . . . . ?
C20A N1A C2A C3A 179.7(2) . . . . ?
C22A N1A C2A C3A 5.3(3) . . . . ?
C21A C1A C2A N1A 0.2(3) . . . . ?
C23A C1A C2A N1A 178.1(2) . . . . ?
C21A C1A C2A C3A -178.7(3) . . . . ?
C23A C1A C2A C3A -0.8(5) . . . . ?
N1A C2A C3A C4A 177.0(2) . . . . ?
C1A C2A C3A C4A -4.2(4) . . . . ?
N1A C2A C3A C8A -4.2(3) . . . . ?
C1A C2A C3A C8A 174.6(3) . . . . ?
C8A C3A C4A C5A 0.5(4) . . . . ?
C2A C3A C4A C5A 179.3(2) . . . . ?
C3A C4A C5A C6A 0.8(4) . . . . ?
C4A C5A C6A C7A -1.0(4) . . . . ?
C5A C6A C7A C8A -0.1(4) . . . . ?
C6A C7A C8A C3A 1.4(4) . . . . ?
C6A C7A C8A C9A -178.3(2) . . . . ?
C4A C3A C8A C7A -1.5(3) . . . . ?
C2A C3A C8A C7A 179.6(2) . . . . ?
C4A C3A C8A C9A 178.1(2) . . . . ?
C2A C3A C8A C9A -0.7(3) . . . . ?
C7A C8A C9A C10A 7.4(4) . . . . ?
C3A C8A C9A C10A -172.3(2) . . . . ?
C7A C8A C9A C22A -175.5(2) . . . . ?
C3A C8A C9A C22A 4.9(3) . . . . ?
C22A C9A C10A C11A -0.1(4) . . . . ?
C8A C9A C10A C11A 177.1(2) . . . . ?
C9A C10A C11A C12A 4.2(4) . . . . ?
C9A C10A C11A C29A -172.8(2) . . . . ?
C10A C11A C12A C13A -3.4(4) . . . . ?
C29A C11A C12A C13A 173.5(2) . . . . ?
C11A C12A C13A C22A -1.4(4) . . . . ?
C11A C12A C13A C14A 179.3(2) . . . . ?
C12A C13A C14A C15A -11.6(4) . . . . ?
C22A C13A C14A C15A 169.1(2) . . . . ?
C12A C13A C14A C19A 169.4(2) . . . . ?
C22A C13A C14A C19A -9.8(3) . . . . ?
C19A C14A C15A C16A -2.5(3) . . . . ?
C13A C14A C15A C16A 178.5(2) . . . . ?
C14A C15A C16A C17A 1.4(4) . . . . ?
C15A C16A C17A C18A 0.7(4) . . . . ?
C16A C17A C18A C19A -1.6(4) . . . . ?
C17A C18A C19A C14A 0.5(4) . . . . ?
C17A C18A C19A C20A 178.2(2) . . . . ?
C15A C14A C19A C18A 1.5(3) . . . . ?
C13A C14A C19A C18A -179.4(2) . . . . ?
C15A C14A C19A C20A -176.2(2) . . . . ?
C13A C14A C19A C20A 2.8(3) . . . . ?
C2A N1A C20A C21A -1.2(3) . . . . ?
C22A N1A C20A C21A 173.2(2) . . . . ?
C2A N1A C20A C19A 174.9(2) . . . . ?
C22A N1A C20A C19A -10.7(3) . . . . ?
C18A C19A C20A N1A -170.6(2) . . . . ?
C14A C19A C20A N1A 7.1(3) . . . . ?
C18A C19A C20A C21A 4.0(4) . . . . ?
C14A C19A C20A C21A -178.3(3) . . . . ?
N1A C20A C21A C1A 1.3(3) . . . . ?
C19A C20A C21A C1A -173.8(3) . . . . ?
N1A C20A C21A C33A -176.3(2) . . . . ?
C19A C20A C21A C33A 8.6(4) . . . . ?
C2A C1A C21A C20A -1.0(3) . . . . ?
C23A C1A C21A C20A -179.1(2) . . . . ?
C2A C1A C21A C33A 176.8(2) . . . . ?
C23A C1A C21A C33A -1.3(4) . . . . ?
C20A N1A C22A C9A -174.8(2) . . . . ?
C2A N1A C22A C9A -1.2(3) . . . . ?
C20A N1A C22A C13A 3.6(3) . . . . ?
C2A N1A C22A C13A 177.3(2) . . . . ?
C10A C9A C22A N1A 173.3(2) . . . . ?
C8A C9A C22A N1A -4.0(3) . . . . ?
C10A C9A C22A C13A -5.1(4) . . . . ?
C8A C9A C22A C13A 177.6(2) . . . . ?
C12A C13A C22A N1A -172.6(2) . . . . ?
C14A C13A C22A N1A 6.7(3) . . . . ?
C12A C13A C22A C9A 5.8(4) . . . . ?
C14A C13A C22A C9A -174.9(2) . . . . ?
C2A C1A C23A C28A 81.6(4) . . . . ?
C21A C1A C23A C28A -100.7(3) . . . . ?
C2A C1A C23A C24A -107.9(3) . . . . ?
C21A C1A C23A C24A 69.8(3) . . . . ?
C28A C23A C24A F1A -178.6(2) . . . . ?
C1A C23A C24A F1A 10.2(4) . . . . ?
C28A C23A C24A C25A 2.0(4) . . . . ?
C1A C23A C24A C25A -169.2(3) . . . . ?
F1A C24A C25A F2A -0.0(4) . . . . ?
C23A C24A C25A F2A 179.4(2) . . . . ?
F1A C24A C25A C26A 179.5(3) . . . . ?
C23A C24A C25A C26A -1.0(4) . . . . ?
F2A C25A C26A F3A -0.1(4) . . . . ?
C24A C25A C26A F3A -179.6(3) . . . . ?
F2A C25A C26A C27A 178.7(3) . . . . ?
C24A C25A C26A C27A -0.8(4) . . . . ?
F3A C26A C27A F4A -0.1(4) . . . . ?
C25A C26A C27A F4A -178.9(3) . . . . ?
F3A C26A C27A C28A -179.6(3) . . . . ?
C25A C26A C27A C28A 1.6(4) . . . . ?
C24A C23A C28A F5A -179.7(2) . . . . ?
C1A C23A C28A F5A -8.9(4) . . . . ?
C24A C23A C28A C27A -1.1(4) . . . . ?
C1A C23A C28A C27A 169.7(2) . . . . ?
F4A C27A C28A F5A -1.5(4) . . . . ?
C26A C27A C28A F5A 178.0(3) . . . . ?
F4A C27A C28A C23A 179.9(3) . . . . ?
C26A C27A C28A C23A -0.6(4) . . . . ?
C12A C11A C29A C30A -116.0(3) . . . . ?
C10A C11A C29A C30A 60.8(3) . . . . ?
C12A C11A C29A C32A 123.4(3) . . . . ?
C10A C11A C29A C32A -59.7(3) . . . . ?
C12A C11A C29A C31A 2.9(4) . . . . ?
C10A C11A C29A C31A 179.8(3) . . . . ?
C20A C21A C33A C34A 68.9(4) . . . . ?
C1A C21A C33A C34A -108.5(3) . . . . ?
C20A C21A C33A C38A -116.0(3) . . . . ?
C1A C21A C33A C38A 66.7(3) . . . . ?
C38A C33A C34A F6A -179.8(2) . . . . ?
C21A C33A C34A F6A -4.4(4) . . . . ?
C38A C33A C34A C35A -0.8(4) . . . . ?
C21A C33A C34A C35A 174.6(3) . . . . ?
F6A C34A C35A F7A 0.6(4) . . . . ?
C33A C34A C35A F7A -178.4(2) . . . . ?
F6A C34A C35A C36A 179.4(3) . . . . ?
C33A C34A C35A C36A 0.4(4) . . . . ?
F7A C35A C36A F8A -0.7(4) . . . . ?
C34A C35A C36A F8A -179.6(3) . . . . ?
F7A C35A C36A C37A 178.8(3) . . . . ?
C34A C35A C36A C37A -0.0(4) . . . . ?
F8A C36A C37A F9A 0.8(4) . . . . ?
C35A C36A C37A F9A -178.8(3) . . . . ?
F8A C36A C37A C38A 179.6(3) . . . . ?
C35A C36A C37A C38A 0.0(4) . . . . ?
F9A C37A C38A F10A -1.2(4) . . . . ?
C36A C37A C38A F10A 180.0(2) . . . . ?
F9A C37A C38A C33A 178.4(3) . . . . ?
C36A C37A C38A C33A -0.5(4) . . . . ?
C34A C33A C38A F10A -179.7(2) . . . . ?
C21A C33A C38A F10A 4.9(4) . . . . ?
C34A C33A C38A C37A 0.8(4) . . . . ?
C21A C33A C38A C37A -174.7(3) . . . . ?
C20B N1B C2B C1B -0.7(3) . . . . ?
C22B N1B C2B C1B 179.2(2) . . . . ?
C20B N1B C2B C3B 175.1(2) . . . . ?
C22B N1B C2B C3B -5.0(3) . . . . ?
C21B C1B C2B N1B 1.2(3) . . . . ?
C23B C1B C2B N1B -178.0(2) . . . . ?
C21B C1B C2B C3B -173.5(3) . . . . ?
C23B C1B C2B C3B 7.3(5) . . . . ?
N1B C2B C3B C4B -172.6(2) . . . . ?
C1B C2B C3B C4B 1.6(4) . . . . ?
N1B C2B C3B C8B 4.3(3) . . . . ?
C1B C2B C3B C8B 178.5(3) . . . . ?
C8B C3B C4B C5B 0.0(4) . . . . ?
C2B C3B C4B C5B 176.9(2) . . . . ?
C3B C4B C5B C6B 0.4(4) . . . . ?
C4B C5B C6B C7B -0.5(4) . . . . ?
C5B C6B C7B C8B 0.1(4) . . . . ?
C6B C7B C8B C3B 0.3(4) . . . . ?
C6B C7B C8B C9B -177.1(2) . . . . ?
C4B C3B C8B C7B -0.4(3) . . . . ?
C2B C3B C8B C7B -177.3(2) . . . . ?
C4B C3B C8B C9B 177.1(2) . . . . ?
C2B C3B C8B C9B 0.2(3) . . . . ?
C7B C8B C9B C10B -3.1(4) . . . . ?
C3B C8B C9B C10B 179.5(2) . . . . ?
C7B C8B C9B C22B 173.2(2) . . . . ?
C3B C8B C9B C22B -4.2(3) . . . . ?
C22B C9B C10B C11B -2.6(4) . . . . ?
C8B C9B C10B C11B 173.7(2) . . . . ?
C9B C10B C11B C12B 2.9(4) . . . . ?
C9B C10B C11B C29B -178.8(2) . . . . ?
C10B C11B C12B C13B -0.1(4) . . . . ?
C29B C11B C12B C13B -178.4(2) . . . . ?
C11B C12B C13B C22B -2.7(4) . . . . ?
C11B C12B C13B C14B 177.1(2) . . . . ?
C22B C13B C14B C19B -3.9(3) . . . . ?
C12B C13B C14B C19B 176.3(2) . . . . ?
C22B C13B C14B C15B 174.0(2) . . . . ?
C12B C13B C14B C15B -5.8(4) . . . . ?
C19B C14B C15B C16B -0.6(4) . . . . ?
C13B C14B C15B C16B -178.6(2) . . . . ?
C14B C15B C16B C17B -0.6(4) . . . . ?
C15B C16B C17B C18B 1.6(4) . . . . ?
C16B C17B C18B C19B -1.2(4) . . . . ?
C17B C18B C19B C14B -0.0(4) . . . . ?
C17B C18B C19B C20B 177.5(2) . . . . ?
C15B C14B C19B C18B 0.9(3) . . . . ?
C13B C14B C19B C18B 178.9(2) . . . . ?
C15B C14B C19B C20B -176.6(2) . . . . ?
C13B C14B C19B C20B 1.3(3) . . . . ?
C2B N1B C20B C21B -0.1(3) . . . . ?
C22B N1B C20B C21B 179.9(2) . . . . ?
C2B N1B C20B C19B 175.9(2) . . . . ?
C22B N1B C20B C19B -4.0(3) . . . . ?
C18B C19B C20B N1B -175.1(2) . . . . ?
C14B C19B C20B N1B 2.5(3) . . . . ?
C18B C19B C20B C21B -0.5(4) . . . . ?
C14B C19B C20B C21B 177.1(3) . . . . ?
N1B C20B C21B C1B 0.9(3) . . . . ?
C19B C20B C21B C1B -174.2(3) . . . . ?
N1B C20B C21B C33B -177.1(2) . . . . ?
C19B C20B C21B C33B 7.9(5) . . . . ?
C2B C1B C21B C20B -1.3(3) . . . . ?
C23B C1B C21B C20B 178.0(2) . . . . ?
C2B C1B C21B C33B 176.8(2) . . . . ?
C23B C1B C21B C33B -3.9(3) . . . . ?
C20B N1B C22B C13B 1.5(3) . . . . ?
C2B N1B C22B C13B -178.4(2) . . . . ?
C20B N1B C22B C9B -179.1(2) . . . . ?
C2B N1B C22B C9B 1.0(3) . . . . ?
C12B C13B C22B N1B -177.6(2) . . . . ?
C14B C13B C22B N1B 2.5(3) . . . . ?
C12B C13B C22B C9B 3.0(3) . . . . ?
C14B C13B C22B C9B -176.8(2) . . . . ?
C10B C9B C22B N1B -179.8(2) . . . . ?
C8B C9B C22B N1B 3.7(3) . . . . ?
C10B C9B C22B C13B -0.4(3) . . . . ?
C8B C9B C22B C13B -176.9(2) . . . . ?
C2B C1B C23B C24B 68.3(4) . . . . ?
C21B C1B C23B C24B -110.8(3) . . . . ?
C2B C1B C23B C28B -118.8(3) . . . . ?
C21B C1B C23B C28B 62.0(3) . . . . ?
C28B C23B C24B F1B -179.5(2) . . . . ?
C1B C23B C24B F1B -6.3(4) . . . . ?
C28B C23B C24B C25B -1.0(4) . . . . ?
C1B C23B C24B C25B 172.2(2) . . . . ?
F1B C24B C25B F2B -1.0(4) . . . . ?
C23B C24B C25B F2B -179.5(2) . . . . ?
F1B C24B C25B C26B 178.9(2) . . . . ?
C23B C24B C25B C26B 0.5(4) . . . . ?
F2B C25B C26B F3B -0.1(4) . . . . ?
C24B C25B C26B F3B 180.0(2) . . . . ?
F2B C25B C26B C27B -179.6(3) . . . . ?
C24B C25B C26B C27B 0.5(4) . . . . ?
F3B C26B C27B F4B -1.8(4) . . . . ?
C25B C26B C27B F4B 177.6(2) . . . . ?
F3B C26B C27B C28B 179.7(2) . . . . ?
C25B C26B C27B C28B -0.8(4) . . . . ?
F4B C27B C28B F5B 1.1(4) . . . . ?
C26B C27B C28B F5B 179.5(2) . . . . ?
F4B C27B C28B C23B -178.2(2) . . . . ?
C26B C27B C28B C23B 0.2(4) . . . . ?
C24B C23B C28B F5B -178.6(2) . . . . ?
C1B C23B C28B F5B 8.2(4) . . . . ?
C24B C23B C28B C27B 0.7(4) . . . . ?
C1B C23B C28B C27B -172.6(2) . . . . ?
C12B C11B C29B C30B -140.6(3) . . . . ?
C10B C11B C29B C30B 41.2(4) . . . . ?
C12B C11B C29B C31B 100.1(3) . . . . ?
C10B C11B C29B C31B -78.1(3) . . . . ?
C12B C11B C29B C32B -20.0(4) . . . . ?
C10B C11B C29B C32B 161.8(3) . . . . ?
C20B C21B C33B C34B -122.5(3) . . . . ?
C1B C21B C33B C34B 59.7(3) . . . . ?
C20B C21B C33B C38B 64.8(4) . . . . ?
C1B C21B C33B C38B -112.9(3) . . . . ?
C38B C33B C34B F6B -179.2(2) . . . . ?
C21B C33B C34B F6B 7.8(4) . . . . ?
C38B C33B C34B C35B 1.0(4) . . . . ?
C21B C33B C34B C35B -172.0(2) . . . . ?
F6B C34B C35B F7B -0.4(4) . . . . ?
C33B C34B C35B F7B 179.4(2) . . . . ?
F6B C34B C35B C36B 178.7(2) . . . . ?
C33B C34B C35B C36B -1.5(4) . . . . ?
F7B C35B C36B F8B -0.4(4) . . . . ?
C34B C35B C36B F8B -179.5(2) . . . . ?
F7B C35B C36B C37B 180.0(2) . . . . ?
C34B C35B C36B C37B 0.8(4) . . . . ?
F8B C36B C37B F9B -0.5(4) . . . . ?
C35B C36B C37B F9B 179.2(3) . . . . ?
F8B C36B C37B C38B -179.4(3) . . . . ?
C35B C36B C37B C38B 0.3(4) . . . . ?
F9B C37B C38B F10B -0.9(4) . . . . ?
C36B C37B C38B F10B 178.0(3) . . . . ?
F9B C37B C38B C33B -179.7(3) . . . . ?
C36B C37B C38B C33B -0.8(4) . . . . ?
C34B C33B C38B F10B -178.6(2) . . . . ?
C21B C33B C38B F10B -5.6(4) . . . . ?
C34B C33B C38B C37B 0.1(4) . . . . ?
C21B C33B C38B C37B 173.1(3) . . . . ?

_diffrn_measured_fraction_theta_max 0.996
_diffrn_reflns_theta_full        27.90
_diffrn_measured_fraction_theta_full 0.996
_refine_diff_density_max         0.553
_refine_diff_density_min         -0.433
_refine_diff_density_rms         0.056
_database_code_depnum_ccdc_archive 'CCDC 1022816'
